# Supplementary material for: Gut microbial ecology of the Critically Endangered Fijian crested iguana (Brachylophus vitiensis): Effects of captivity status and host reintroduction on endogenous microbiomes
Source: Ecol Evol. 2021 Mar 26;11(9):4731–43. doi: 10.1002/ece3.7373 (PMC8093715; doi:10.1002/ece3.7373)
Supplement: Supplementary file 11 — Appendix S1 [file ECE3-11-4731-s010.xlsx]

## Sheet: All Samples
All curated Fijian iguana samples with raw sequencing depths and alpha metrics at rarefaction depth of 500 seqs/sample
Sample ID	Sex	Date Collected	Status	Sample Type	Raw Depth	Observed OTUs	Shannon	Faith's PD	Good's Coverage
FI1.1	M	2017-02-22	WCF	Cloacal	9426	43	3.6718	6.12915	0.962
FI1.42	M	2017-04-24	WCF	Cloacal	6515	69	4.75865	8.27611	0.958
FI1.43	M	2017-02-24	WCF	Fecal	5679	124	5.8059	11.5497	0.86
FI10.10	M	2017-02-22	WCF	Cloacal	13083	118	5.36832	12.3905	0.862
FI10.51	M	2017-02-26	WCF	Fecal	6091	106	5.50119	10.259	0.902
FI11.11	F	2017-02-22	WCF	Cloacal	9071	48	4.00972	5.63036	0.962
FI11.52	F	2017-02-26	WCF	Fecal	5450	104	5.77289	11.1569	0.906
FI13.12	F	2017-02-22	WCF	Cloacal	7653	29	2.91278	4.07035	0.976
FI13.53	F	2017-02-26	WCF	Fecal	6681	94	4.96869	10.1257	0.902
FI13.71	F	2017-05-17	WCF	Fecal	14108	125	5.7858	12.551	0.894
FI17.13	M	2017-02-22	WCF	Cloacal	749	29	2.47299	4.74116	0.976
FI17.54	M	2017-02-24	WCF	Fecal	3378	103	5.44649	10.8538	0.904
FI4.4	M	2017-02-22	WCF	Cloacal	19953	110	5.45814	11.7215	0.886
FI5.46	F	2017-02-26	WCF	Fecal	9201	101	5.65859	10.4347	0.924
FI5.5	F	2017-02-22	WCF	Cloacal	5859	52	4.3151	6.72612	0.952
FI6.47	M	2017-02-26	WCF	Fecal	9599	102	5.58202	9.46131	0.908
FI6.6	M	2017-02-22	WCF	Cloacal	10357	34	2.02674	4.29365	0.968
FI7.48	F	2017-02-26	WCF	Fecal	14494	94	5.22367	10.2325	0.902
FI7.7	F	2017-02-22	WCF	Cloacal	11611	44	3.94122	5.80441	0.966
FI8.49	M	2017-02-26	WCF	Fecal	3878	109	5.76917	11.3817	0.896
FI8.8	M	2017-02-22	WCF	Cloacal	1002	30	1.71005	4.65763	0.978
FI2.2	F	2017-02-22	CB17	Cloacal	695	36	2.6504	5.99566	0.97
FI2.44	F	2017-02-26	CB17	Fecal	11690	108	5.55543	10.4215	0.904
FI20.14	F	2017-02-22	CB17	Cloacal	7972	35	3.06668	3.66577	0.974
FI20.55	F	2017-02-26	CB17	Fecal	5834	89	5.24617	9.05736	0.92
FI21.15	M	2017-02-22	CB17	Cloacal	10651	118	5.57226	11.9481	0.88
FI21.56	M	2017-02-26	CB17	Fecal	13986	110	5.6408	10.283	0.902
FI22.16	M	2017-02-22	CB17	Cloacal	25304	110	5.59122	11.5082	0.902
FI22.57	M	2017-02-26	CB17	Fecal	12736	115	5.72122	11.5513	0.902
FI22.75	M	2017-05-11	CB17	Cloacal	7759	89	5.29528	11.2596	0.926
FI22.81	M	2017-05-11	CB17	Fecal	30503	102	5.65105	11.658	0.908
FI22.90	M	2017-07-13	CB17	Fecal	15127	126	5.886	12.8027	0.88
FI22.91	M	2017-07-13	CB17	Cloacal	659	52	3.66048	7.4128	0.964
FI23.17	F	2017-02-22	CB17	Cloacal	19739	105	5.56593	10.9558	0.912
FI23.76	F	2017-05-03	CB17	Cloacal	11124	22	0.926494	3.79029	0.976
FI23.83	F	2017-05-03	CB17	Fecal	20780	118	5.8595	12.6616	0.894
FI24.18	M	2017-02-22	CB17	Cloacal	23084	114	5.98049	12.1885	0.9
FI24.58	M	2017-02-26	CB17	Fecal	8858	111	5.6984	11.63	0.898
FI24.77	M	2017-05-02	CB17	Cloacal	3390	61	3.82444	9.19087	0.944
FI24.84	M	2017-05-02	CB17	Fecal	7665	135	6.31532	13.9201	0.882
FI25.19	F	2017-02-22	CB17	Cloacal	2426	59	4.41665	8.79288	0.968
FI25.59	F	2017-02-26	CB17	Fecal	12290	122	5.81445	11.7943	0.874
FI25.78	F	2017-05-04	CB17	Cloacal	3123	57	3.65222	7.20956	0.94
FI25.85	F	2017-05-04	CB17	Fecal	16192	141	6.19572	14.3281	0.86
FI26.21	M	2017-02-22	CB17	Cloacal	18173	93	4.29204	10.4371	0.904
FI27.22	M	2017-02-22	CB17	Cloacal	12141	127	5.92447	12.8225	0.874
FI28.24	F	2017-02-22	CB17	Cloacal	15294	102	5.35966	10.3579	0.904
FI28.60	F	2017-02-26	CB17	Fecal	12558	123	5.82458	11.9275	0.88
FI29.25	F	2017-02-22	CB17	Cloacal	1274	53	4.41734	6.17198	0.97
FI3.3	F	2017-02-22	CB17	Cloacal	20704	109	5.17965	11.2995	0.888
FI3.45	F	2017-02-22	CB17	Fecal	10870	113	5.75933	10.807	0.9
FI3.80	F	2017-05-04	CB17	Fecal	17689	80	4.87647	9.20942	0.938
FI3.88	F	2017-06-23	CB17	Fecal	26413	100	5.48312	10.5116	0.916
FI3.92	F	2017-06-23	CB17	Cloacal	6279	21	1.46687	4.68305	0.968
FI35.72	F	2017-06-23	CB17	Fecal	11173	131	6.09124	13.2337	0.884
FI35.93	F	2017-06-23	CB17	Cloacal	1137	56	3.77177	7.72335	0.958
FI9.50	F	2017-02-26	CB17	Fecal	4873	112	5.69099	11.5181	0.896
FI9.9	F	2017-02-22	CB17	Cloacal	2387	36	3.61617	4.86174	0.966
FI51.28	M	2017-02-26	CB15	Cloacal	1745	46	3.4392	5.72019	0.972
FI51.62	M	2017-02-26	CB15	Fecal	9124	113	5.98837	11.2503	0.914
FI53.30	M	2017-02-26	CB15	Cloacal	9883	86	5.33092	9.61949	0.94
FI53.79	M	2017-04-16	CB15	Cloacal	16867	92	5.30524	11.5185	0.926
FI53.86	M	2017-04-16	CB15	Fecal	15175	109	5.59671	11.7203	0.902
FI55.33	F	2017-02-26	CB15	Cloacal	13262	62	3.93275	7.56722	0.94
FI55.65	F	2017-02-26	CB15	Fecal	9849	74	4.94269	7.89548	0.94
FI67.40	F	2017-04-15	CB15	Cloacal	9158	48	3.31761	6.89362	0.95
FI69.41	M	2017-04-16	CB15	Cloacal	3120	91	5.01652	11.5861	0.914
FI69.69	M	2017-04-16	CB15	Fecal	18908	113	5.83186	12.2386	0.896
FI49.26	M	2017-02-26	Wild	Cloacal	608	50	3.55472	7.15156	0.97
FI49.61	M	2017-02-26	Wild	Fecal	21141	123	6.18212	12.9573	0.91
FI50.27	M	2017-02-26	Wild	Cloacal	17369	104	5.43957	10.608	0.91
FI52.29	M	2017-02-26	Wild	Cloacal	2685	112	5.79851	12.2749	0.91
FI52.63	M	2017-02-26	Wild	Fecal	26740	97	5.12005	9.85607	0.908
FI54.32	F	2017-02-26	Wild	Cloacal	613	33	2.51919	4.18602	0.968
FI54.64	F	2017-02-26	Wild	Fecal	15860	98	5.53346	9.38867	0.92
FI56.34	F	2017-02-26	Wild	Cloacal	13671	71	4.27437	7.80945	0.936
FI56.66	F	2017-02-26	Wild	Fecal	13435	113	5.88837	10.7408	0.9
FI57.35	F	2017-02-26	Wild	Cloacal	19025	106	5.79337	10.6189	0.914
FI57.67	F	2017-02-26	Wild	Fecal	12962	80	5.32882	8.44944	0.946
FI58.36	F	2017-03-01	Wild	Cloacal	9361	15	2.24241	2.7619	0.986
FI60.38	M	2017-03-02	Wild	Cloacal	4044	36	2.63459	4.62858	0.97
FI60.68	M	2017-03-01	Wild	Fecal	27090	98	5.58704	9.59462	0.93
FI61.39	F	2017-03-02	Wild	Cloacal	540	45	3.52351	6.42442	0.97

## Sheet: Initial Cloacal
Initial Fijian iguana cloacal swabs with raw sequencing depths and alpha metrics at rarefaction depth of 500 seqs/sample
Sample ID	Sex	Date Collected	Status	Sample Type	Raw Depth	Observed OTUs	Shannon	Faiths PD	Goods Coverage
FI1.1	M	2017-02-22	WCF	Cloacal	9426	41	3.67174	5.89377	0.964
FI10.10	M	2017-02-22	WCF	Cloacal	13083	102	5.1699	10.565	0.896
FI11.11	F	2017-02-22	WCF	Cloacal	9071	54	4.07259	5.64981	0.944
FI13.12	F	2017-02-22	WCF	Cloacal	7653	32	3.11086	3.94859	0.97
FI17.13	M	2017-02-22	WCF	Cloacal	749	29	2.43677	5.02009	0.976
FI4.4	M	2017-02-22	WCF	Cloacal	19953	104	5.35382	10.1846	0.896
FI5.5	F	2017-02-22	WCF	Cloacal	5859	53	4.39985	6.44956	0.958
FI6.6	M	2017-02-22	WCF	Cloacal	10357	34	1.82571	3.93288	0.962
FI7.7	F	2017-02-22	WCF	Cloacal	11611	40	3.81993	4.12372	0.96
FI8.8	M	2017-02-22	WCF	Cloacal	1002	33	1.75246	5.11392	0.964
FI2.2	F	2017-02-22	CB17	Cloacal	695	37	2.68003	5.99829	0.97
FI20.14	F	2017-02-22	CB17	Cloacal	7972	41	3.1593	4.98607	0.966
FI21.15	M	2017-02-22	CB17	Cloacal	10651	118	5.59458	12.1558	0.876
FI22.16	M	2017-02-22	CB17	Cloacal	25304	116	5.66867	12.0215	0.884
FI23.17	F	2017-02-22	CB17	Cloacal	19739	101	5.32785	10.4931	0.912
FI24.18	M	2017-02-22	CB17	Cloacal	23084	122	6.06989	12.4525	0.9
FI25.19	F	2017-02-22	CB17	Cloacal	2426	60	4.35512	8.99977	0.962
FI26.21	M	2017-02-22	CB17	Cloacal	18173	108	4.65285	12.3451	0.882
FI27.22	M	2017-02-22	CB17	Cloacal	12141	128	5.88554	12.663	0.872
FI28.24	F	2017-02-22	CB17	Cloacal	15294	111	5.50792	10.8481	0.888
FI29.25	F	2017-02-22	CB17	Cloacal	1274	53	4.49958	6.48495	0.972
FI3.3	F	2017-02-22	CB17	Cloacal	20704	99	4.99551	10.9166	0.904
FI9.9	F	2017-02-22	CB17	Cloacal	2387	26	3.47543	3.41082	0.982
FI51.28	M	2017-02-26	CB15	Cloacal	1745	46	3.38747	5.58868	0.964
FI53.30	M	2017-02-26	CB15	Cloacal	9883	83	5.21004	9.67305	0.938
FI55.33	F	2017-02-26	CB15	Cloacal	13262	72	4.3972	7.81435	0.94
FI49.26	M	2017-02-26	Wild	Cloacal	608	49	3.42618	7.01661	0.972
FI50.27	M	2017-02-26	Wild	Cloacal	17369	107	5.37613	11.2059	0.89
FI52.29	M	2017-02-26	Wild	Cloacal	2685	114	5.80539	12.6086	0.912
FI54.32	F	2017-02-26	Wild	Cloacal	613	36	2.60049	4.76148	0.968
FI56.34	F	2017-02-26	Wild	Cloacal	13671	76	4.2698	8.05648	0.926
FI57.35	F	2017-02-26	Wild	Cloacal	19025	111	5.89369	10.3828	0.924
FI58.36	F	2017-03-01	Wild	Cloacal	9361	19	2.37437	2.79654	0.984
FI60.38	M	2017-03-02	Wild	Cloacal	4044	40	2.76521	4.62922	0.962
FI61.39	F	2017-03-02	Wild	Cloacal	540	45	3.5218	6.44549	0.97

## Sheet: Initial Fecal
Initial Fijian iguana fecal swabs with raw sequencing depths and alpha metrics at rarefaction depth of 3,350 seqs/sample
Sample ID	Sex	Date Collected	Status	Sample Type	Raw Depth	Observed OTUs	Shannon	Faith's PD	Good's Coverage
FI1.43	M	2017-02-24	WCF	Fecal	5679	252	6.07143	18.5961	0.975224
FI10.51	M	2017-02-26	WCF	Fecal	6091	242	5.83155	17.425	0.975224
FI11.52	F	2017-02-26	WCF	Fecal	5450	242	6.08207	18.467	0.976716
FI13.53	F	2017-02-26	WCF	Fecal	6681	216	5.2291	16.6861	0.974328
FI17.54	M	2017-02-24	WCF	Fecal	3378	217	5.68323	16.4922	0.977313
FI5.46	F	2017-02-26	WCF	Fecal	9201	217	5.97609	16.1402	0.978806
FI6.47	M	2017-02-26	WCF	Fecal	9599	205	5.73147	16.4491	0.980896
FI7.48	F	2017-02-26	WCF	Fecal	14494	195	5.41559	15.4573	0.983284
FI8.49	M	2017-02-26	WCF	Fecal	3878	227	5.96437	17.6712	0.97403
FI2.44	F	2017-02-26	CB17	Fecal	11690	214	5.69851	16.3046	0.981791
FI20.55	F	2017-02-26	CB17	Fecal	5834	198	5.38133	15.7604	0.977612
FI21.56	M	2017-02-26	CB17	Fecal	13986	236	5.924	17.9331	0.978806
FI22.57	M	2017-02-26	CB17	Fecal	12736	246	6.08954	18.6474	0.977015
FI24.58	M	2017-02-26	CB17	Fecal	8858	206	5.92664	16.9696	0.984179
FI25.59	F	2017-02-26	CB17	Fecal	12290	257	6.20826	18.8155	0.97194
FI28.60	F	2017-02-26	CB17	Fecal	12558	246	6.08728	18.303	0.975224
FI3.45	F	2017-02-22	CB17	Fecal	10870	241	6.1141	18.0938	0.980299
FI9.50	F	2017-02-26	CB17	Fecal	4873	261	6.08397	19.4574	0.973731
FI51.62	M	2017-02-26	CB15	Fecal	9124	221	6.24717	16.3463	0.98209
FI55.65	F	2017-02-26	CB15	Fecal	9849	142	5.17615	11.9383	0.986269
FI49.61	M	2017-02-26	Wild	Fecal	21141	235	6.38535	17.4149	0.982985
FI52.63	M	2017-02-26	Wild	Fecal	26740	185	5.30516	15.7936	0.983582
FI54.64	F	2017-02-26	Wild	Fecal	15860	176	5.62401	14.4932	0.983582
FI56.66	F	2017-02-26	Wild	Fecal	13435	195	6.19735	14.8973	0.988955
FI57.67	F	2017-02-26	Wild	Fecal	12962	165	5.65289	14.5073	0.985373
FI60.68	M	2017-03-01	Wild	Fecal	27090	184	5.79461	13.4739	0.987761

## Sheet: Reintroduced Cloacal
Novel Fijian iguana cloacal swabs from reintroduced hosts with raw sequencing depths and alpha metrics at rarefaction depth of 500 seqs/sample
Sample ID	Sex	Date Collected	Status	Sample Type	Raw Depth	Observed OTUs	Shannon	Faith's PD	Good's Coverage
FI1.42	M	2017-04-24	WCF	Cloacal	6515	81	4.84371	9.27587	0.926
FI22.75	M	2017-05-11	CB17	Cloacal	7759	90	5.27626	11.1344	0.922
FI25.78	F	2017-05-04	CB17	Cloacal	3123	60	3.80067	7.45158	0.944
FI23.76	F	2017-05-03	CB17	Cloacal	11124	19	0.814767	3.16369	0.974
FI24.77	M	2017-05-02	CB17	Cloacal	3390	69	4.16654	9.29658	0.932

## Sheet: Reintroduced Fecal
Novel Fijian iguana fecal swabs from reintroduced hosts with raw sequencing depths and alpha metrics at rarefaction depth of 3,350 seqs/sample
Sample ID	Sex	Date Collected	Status	Sample Type	Raw Depth	Observed OTUs	Shannon	Faith's PD	Good's Coverage
FI13.71	F	2017-05-17	WCF	Fecal	14108	284	6.28989	20.0049	0.970448
FI22.81	M	2017-05-11	CB17	Fecal	30503	215	5.9622	17.7016	0.980597
FI25.85	F	2017-05-04	CB17	Fecal	16192	294	6.38463	20.4314	0.969552
FI3.80	F	2017-05-04	CB17	Fecal	17689	174	5.1394	14.2415	0.982985
FI23.83	F	2017-05-03	CB17	Fecal	20780	258	6.10029	19.1351	0.974328
FI24.84	M	2017-05-02	CB17	Fecal	7665	287	6.62697	21.6907	0.97403

## Sheet: Complete Cloacal Datasets
Curated Fijian iguana samples with complete cloacal sampling (pre- and post-release)
Sample ID	Sex	Date Collected	Status	Sample Type	Raw Depth	Observed OTUs	Shannon	Faith's PD	Good's Coverage
FI1.1	M	2017-02-22	WCF	Cloacal	9426	43	3.6718	6.12915	0.962
FI1.42	M	2017-04-24	WCF	Cloacal	6515	69	4.75865	8.27611	0.958
FI22.16	M	2017-02-22	CB17	Cloacal	25304	110	5.59122	11.5082	0.902
FI22.75	M	2017-05-11	CB17	Cloacal	7759	89	5.29528	11.2596	0.926
FI23.17	F	2017-02-22	CB17	Cloacal	19739	105	5.56593	10.9558	0.912
FI23.76	F	2017-05-03	CB17	Cloacal	11124	22	0.926494	3.79029	0.976
FI24.18	M	2017-02-22	CB17	Cloacal	23084	114	5.98049	12.1885	0.9
FI24.77	M	2017-05-02	CB17	Cloacal	3390	61	3.82444	9.19087	0.944
FI25.19	F	2017-02-22	CB17	Cloacal	2426	59	4.41665	8.79288	0.968
FI25.78	F	2017-05-04	CB17	Cloacal	3123	57	3.65222	7.20956	0.94

## Sheet: Complete Fecal Datasets
Curated Fijian iguana samples with complete fecal sampling (pre- and post-release)
Sample ID	Sex	Date Collected	Status	Sample Type	Raw Depth	Observed OTUs	Shannon	Faith's PD	Good's Coverage
FI3.45	F	2017-02-22	CB17	Fecal	10870	113	5.75933	10.807	0.9
FI3.80	F	2017-05-04	CB17	Fecal	17689	80	4.87647	9.20942	0.938
FI13.53	F	2017-02-26	WCF	Fecal	6681	94	4.96869	10.1257	0.902
FI13.71	F	2017-05-17	WCF	Fecal	14108	125	5.7858	12.551	0.894
FI22.57	M	2017-02-26	CB17	Fecal	12736	115	5.72122	11.5513	0.902
FI22.81	M	2017-05-11	CB17	Fecal	30503	102	5.65105	11.658	0.908
FI24.58	M	2017-02-26	CB17	Fecal	8858	111	5.6984	11.63	0.898
FI24.84	M	2017-05-02	CB17	Fecal	7665	135	6.31532	13.9201	0.882
FI25.59	F	2017-02-26	CB17	Fecal	12290	122	5.81445	11.7943	0.874
FI25.85	F	2017-05-04	CB17	Fecal	16192	141	6.19572	14.3281	0.86
