# Supplementary material for: Gut microbial ecology of the Critically Endangered Fijian crested iguana (Brachylophus vitiensis): Effects of captivity status and host reintroduction on endogenous microbiomes
Source: Ecol Evol. 2021 Mar 26;11(9):4731–43. doi: 10.1002/ece3.7373 (PMC8093715; doi:10.1002/ece3.7373)
Supplement: Supplementary file 12 — Appendix S2 [file ECE3-11-4731-s008.xlsx]

## Sheet: Initial Cloacal
Kingdom	Phylum	Class	Order	Family	Genus	Bonferroni P	Captive Mean	Non-captive Mean
Bacteria	Actinobacteria	Actinobacteria	Actinomycetales	Micrococcaceae		0.0205057	19.087	0
Bacteria	Firmicutes	Clostridia	Clostridiales	Ruminococcaceae	Ruminococcus	0.153541	0.0434783	5.75
Bacteria	Actinobacteria	Actinobacteria	Actinomycetales	Micrococcaceae	Nesterenkonia	0.182778	37.7391	0
Bacteria	Firmicutes	Clostridia	Clostridiales	Lachnospiraceae	Anaerostipes	0.22	0.0869565	2.33333
Bacteria	Actinobacteria	Actinobacteria	Actinomycetales	Dermabacteraceae	Brachybacterium	1	11.2174	0
Bacteria	Actinobacteria	Coriobacteriia	Coriobacteriales	Coriobacteriaceae	Eggerthella	1	0.0869565	1.83333
Bacteria	Firmicutes	Clostridia	Clostridiales	Eubacteriaceae	Acetobacterium	1	4.82609	0.5
Bacteria	Firmicutes	Clostridia	Clostridiales	[Mogibacteriaceae]		1	0	0.416667
Bacteria	Firmicutes	Clostridia	Clostridiales	Ruminococcaceae		1	0	1.25
Bacteria	Bacteroidetes	Bacteroidia	Bacteroidales	Bacteroidaceae	Bacteroides	1	0	0.583333
Bacteria	Bacteroidetes	Bacteroidia	Bacteroidales	Rikenellaceae		1	0	2.08333
Bacteria	Firmicutes	Clostridia	Clostridiales			1	0.0434783	0.916667
Bacteria	Actinobacteria	Actinobacteria	Actinomycetales	Corynebacteriaceae	Corynebacterium	1	0.0434783	6.25
Bacteria	Actinobacteria	Actinobacteria	Actinomycetales	Brevibacteriaceae	Brevibacterium	1	12.5217	0
Bacteria	Verrucomicrobia	Verrucomicrobiae	Verrucomicrobiales	Verrucomicrobiaceae	Akkermansia	1	5.6087	0.166667
Bacteria	Firmicutes	Bacilli	Bacillales			1	3.56522	0
Bacteria	Firmicutes	Bacilli	Bacillales	Staphylococcaceae	Jeotgalicoccus	1	4.47826	0
Bacteria	Firmicutes	Bacilli	Lactobacillales	Aerococcaceae	Alkalibacterium	1	2.17391	0
Bacteria	Firmicutes	Clostridia	Clostridiales	Lachnospiraceae	Coprococcus	1	0.130435	1.16667
Bacteria	Firmicutes	Clostridia	Clostridiales	Christensenellaceae		1	0	0.25
Bacteria	Firmicutes	Clostridia	Clostridiales	Lachnospiraceae		1	0	0.416667
Bacteria	Actinobacteria	Coriobacteriia	Coriobacteriales	Coriobacteriaceae		1	0	1
Bacteria	Firmicutes	Clostridia	Clostridiales	Lachnospiraceae	Coprococcus	1	0	2.41667
Bacteria	Proteobacteria	Alphaproteobacteria	RF32			1	0	0.666667
Bacteria	Tenericutes	Mollicutes	Anaeroplasmatales	Anaeroplasmataceae		1	0	1.08333
Bacteria	Firmicutes	Clostridia	Clostridiales			1	0.173913	12.4167
Bacteria	Firmicutes	Clostridia	Clostridiales	Ruminococcaceae		1	13.6087	5.66667
Bacteria	Firmicutes	Bacilli	Lactobacillales			1	6.73913	2.66667
Bacteria	Firmicutes	Clostridia	Clostridiales	Lachnospiraceae	Coprococcus	1	0.130435	1.25
Bacteria	Firmicutes	Clostridia	Clostridiales			1	0.0434783	0.5
Bacteria	Proteobacteria	Gammaproteobacteria	Xanthomonadales	Xanthomonadaceae		1	0.652174	0
Bacteria	Actinobacteria	Actinobacteria	Actinomycetales	Micrococcaceae	Nesterenkonia	1	0.913043	0
Bacteria	Firmicutes	Clostridia	Clostridiales	Christensenellaceae		1	2.04348	0
Bacteria	Firmicutes	Bacilli	Lactobacillales	Aerococcaceae	Aerococcus	1	3.6087	0
Bacteria	Planctomycetes	Planctomycetia	Pirellulales	Pirellulaceae		1	3.47826	1.08333
Bacteria	Firmicutes	Clostridia	Clostridiales	Ruminococcaceae	Ruminococcus	1	8.73913	3.83333
Bacteria	Proteobacteria	Alphaproteobacteria	Sphingomonadales	Sphingomonadaceae	Sphingomonas	1	2.52174	0
Bacteria	Firmicutes	Clostridia	Clostridiales	Lachnospiraceae		1	0.521739	4
Bacteria	Tenericutes	Mollicutes	Anaeroplasmatales	Anaeroplasmataceae		1	0.217391	3.83333
Bacteria	Firmicutes	Clostridia	Clostridiales	Lachnospiraceae		1	0.913043	3.83333
Bacteria	Firmicutes	Clostridia	Clostridiales	Christensenellaceae		1	0.173913	0.833333
Bacteria	Firmicutes	Clostridia	Clostridiales	Ruminococcaceae		1	0	0.166667
Bacteria	Lentisphaerae	[Lentisphaeria]	Victivallales	Victivallaceae		1	0	0.333333
Bacteria	Proteobacteria	Betaproteobacteria	Burkholderiales	Oxalobacteraceae	Cupriavidus	1	0	0.166667
Bacteria	Firmicutes	Clostridia	Clostridiales	Ruminococcaceae	Oscillospira	1	0	0.166667
Bacteria	Firmicutes	Clostridia	Clostridiales	Ruminococcaceae		1	0	0.166667
Bacteria	Firmicutes	Clostridia	Clostridiales			1	0	2.58333
Bacteria	Firmicutes	Clostridia	Clostridiales	Ruminococcaceae		1	0	0.666667
Bacteria	Firmicutes	Clostridia	Clostridiales	Lachnospiraceae		1	0	1.33333
Bacteria	Bacteroidetes	Bacteroidia	Bacteroidales	Bacteroidaceae	Bacteroides	1	0	0.666667
Bacteria	Actinobacteria	Coriobacteriia	Coriobacteriales	Coriobacteriaceae		1	0	0.333333
Bacteria	Bacteroidetes	Bacteroidia	Bacteroidales	[Odoribacteraceae]	Odoribacter	1	0	0.333333
Bacteria	Bacteroidetes	Bacteroidia	Bacteroidales	[Barnesiellaceae]		1	0	0.25
Bacteria	Actinobacteria	Coriobacteriia	Coriobacteriales	Coriobacteriaceae		1	0	0.5
Bacteria	Bacteroidetes	Bacteroidia	Bacteroidales	Rikenellaceae		1	0.0869565	1.16667
Bacteria	Firmicutes	Clostridia	Clostridiales	Ruminococcaceae		1	1.26087	3.83333
Bacteria	Firmicutes	Clostridia	Clostridiales	Ruminococcaceae		1	0.652174	0
Bacteria	Firmicutes	Bacilli	Lactobacillales	Leuconostocaceae	Leuconostoc	1	0.869565	0
Bacteria	Firmicutes	Clostridia	Clostridiales	Ruminococcaceae		1	1.65217	0
Bacteria	Actinobacteria	Actinobacteria	Actinomycetales	Micrococcaceae	Micrococcus	1	2.13043	0
Bacteria	Firmicutes	Clostridia	Clostridiales			1	0.304348	2.83333
Bacteria	Firmicutes	Clostridia	Clostridiales	Lachnospiraceae		1	0.0434783	3.25
Bacteria	Firmicutes	Clostridia	Clostridiales	Lachnospiraceae		1	0.0434783	0.583333
Bacteria	Firmicutes	Clostridia	Clostridiales	Lachnospiraceae	Coprococcus	1	0.0434783	0.666667
Bacteria	Firmicutes	Clostridia	Clostridiales			1	0.0434783	0.75
Bacteria	Firmicutes	Clostridia	Clostridiales	Lachnospiraceae		1	0.217391	1
Bacteria	Firmicutes	Clostridia	Clostridiales	Lachnospiraceae		1	0.0434783	0.416667
Bacteria	Firmicutes	Bacilli	Lactobacillales	Streptococcaceae	Lactococcus	1	1.34783	0.25
Bacteria	Firmicutes	Clostridia	Clostridiales	Ruminococcaceae	Ruminococcus	1	1.47826	0.0833333
Bacteria	Firmicutes	Clostridia	Clostridiales	Lachnospiraceae		1	1.52174	4.16667
Bacteria	Firmicutes	Clostridia	Clostridiales			1	0.0869565	0.833333
Bacteria	Proteobacteria	Alphaproteobacteria	Rhizobiales	Bradyrhizobiaceae		1	0.869565	1.5
Bacteria	Bacteroidetes	Cytophagia	Cytophagales	Cytophagaceae	Hymenobacter	1	0.217391	0
Bacteria	Firmicutes	Clostridia	Clostridiales	Lachnospiraceae		1	0.26087	0
Bacteria	Actinobacteria	Actinobacteria	Actinomycetales	Pseudonocardiaceae	Pseudonocardia	1	0.652174	0
Bacteria	Actinobacteria	Actinobacteria	Actinomycetales	Tsukamurellaceae	Tsukamurella	1	3.95652	0
Bacteria	Firmicutes	Clostridia	Clostridiales	Christensenellaceae		1	3.34783	1.08333
Bacteria	Actinobacteria	Actinobacteria	Actinomycetales	Micrococcaceae	Kocuria	1	24.913	29.6667
Bacteria	Firmicutes	Clostridia	Clostridiales			1	1.08696	1.91667
Bacteria	Firmicutes	Bacilli	Bacillales	Bacillaceae	Bacillus	1	3.34783	7.83333
Bacteria	Actinobacteria	Actinobacteria	Actinomycetales	Nocardioidaceae		1	0.173913	0
Bacteria	Lentisphaerae	[Lentisphaeria]	Victivallales	Victivallaceae		1	0.173913	0
Bacteria	Firmicutes	Clostridia	Clostridiales			1	0.173913	0
Bacteria	Firmicutes	Clostridia	Clostridiales	Syntrophomonadaceae	Syntrophomonas	1	0.217391	0
Bacteria	Actinobacteria	Actinobacteria	Actinomycetales	Microbacteriaceae	Leucobacter	1	0.304348	0
Bacteria	Bacteroidetes	Bacteroidia	Bacteroidales	Porphyromonadaceae	Parabacteroides	1	0.217391	0
Bacteria	Firmicutes	Clostridia	Clostridiales	Lachnospiraceae	Coprococcus	1	0.347826	0
Bacteria	Firmicutes	Clostridia	Clostridiales	Lachnospiraceae	Epulopiscium	1	0.26087	0
Bacteria	Firmicutes	Clostridia	Clostridiales	Ruminococcaceae		1	0.391304	0
Bacteria	Bacteroidetes	Sphingobacteriia	Sphingobacteriales	Sphingobacteriaceae		1	0.391304	0
Bacteria	Firmicutes	Bacilli	Bacillales	Bacillaceae	Bacillus	1	1.21739	0
Bacteria	Firmicutes	Clostridia	Clostridiales	Lachnospiraceae		1	0.347826	0
Bacteria	Actinobacteria	Actinobacteria	Actinomycetales	Dietziaceae	Dietzia	1	1	0
Bacteria	Firmicutes	Bacilli	Lactobacillales	Leuconostocaceae		1	0.956522	0
Bacteria	Firmicutes	Clostridia	Clostridiales	Peptococcaceae		1	0.608696	0.0833333
Bacteria	Synergistetes	Synergistia	Synergistales	Synergistaceae		1	3.26087	1.58333
Bacteria	Firmicutes	Clostridia	Clostridiales	Ruminococcaceae	Oscillospira	1	0.478261	0.416667
Bacteria	Firmicutes	Clostridia	Clostridiales	[Mogibacteriaceae]		1	0.652174	1.58333
Bacteria	Firmicutes	Clostridia	Clostridiales	Ruminococcaceae		1	0.0869565	0.666667
Bacteria	Firmicutes	Bacilli	Bacillales	Staphylococcaceae	Salinicoccus	1	12.087	5
Bacteria	Bacteroidetes	Bacteroidia	Bacteroidales	Porphyromonadaceae	Parabacteroides	1	0.695652	1.41667
Bacteria	Firmicutes	Clostridia	Clostridiales	EtOH8		1	0	0.0833333
Bacteria	Firmicutes	Clostridia	Clostridiales			1	0	0.0833333
Bacteria	Firmicutes	Bacilli	Lactobacillales	Carnobacteriaceae	Trichococcus	1	0	0.25
Bacteria	Firmicutes	Clostridia	Clostridiales	Ruminococcaceae		1	0	0.5
Bacteria	Firmicutes	Clostridia	Clostridiales	Lachnospiraceae		1	0	0.333333
Bacteria	Firmicutes	Clostridia	Clostridiales	Peptococcaceae	Desulfurispora	1	0	0.166667
Bacteria	Firmicutes	Clostridia	Clostridiales	Lachnospiraceae	Epulopiscium	1	0	0.0833333
Bacteria	Firmicutes	Clostridia	Clostridiales	Ruminococcaceae		1	0	0.0833333
Bacteria	Firmicutes	Clostridia	Clostridiales	Ruminococcaceae		1	0	0.0833333
Bacteria	Firmicutes	Clostridia	Clostridiales	EtOH8		1	0	0.0833333
Bacteria	Firmicutes	Clostridia	Clostridiales	Lachnospiraceae	Coprococcus	1	0	0.0833333
Bacteria	Firmicutes	Bacilli	Bacillales	[Thermicanaceae]	Thermicanus	1	0	1.58333
Bacteria	Firmicutes	Clostridia	Clostridiales			1	0	0.166667
Bacteria	Firmicutes	Bacilli	Lactobacillales	Lactobacillaceae		1	0	0.0833333
Bacteria	Firmicutes	Clostridia	Clostridiales			1	0	0.0833333
Bacteria	Firmicutes	Clostridia	Clostridiales			1	0	0.0833333
Bacteria	Firmicutes	Clostridia	Clostridiales	Lachnospiraceae	Coprococcus	1	0	0.0833333
Bacteria	Actinobacteria	Coriobacteriia	Coriobacteriales	Coriobacteriaceae	Adlercreutzia	1	0	0.0833333
Bacteria	Bacteroidetes	Bacteroidia	Bacteroidales	Bacteroidaceae	Bacteroides	1	0	0.333333
Bacteria	Firmicutes	Clostridia	Clostridiales	Lachnospiraceae	Epulopiscium	1	0	0.0833333
Bacteria	Bacteroidetes	Flavobacteriia	Flavobacteriales	Flavobacteriaceae	Flavobacterium	1	0	0.0833333
Bacteria	Proteobacteria	Alphaproteobacteria	Rhizobiales	Methylocystaceae	Pleomorphomonas	1	0	0.666667
Bacteria	Bacteroidetes	Bacteroidia	Bacteroidales	Bacteroidaceae	Bacteroides	1	0	0.0833333
Bacteria	Firmicutes	Clostridia	Clostridiales			1	0	0.0833333
Bacteria	Firmicutes	Clostridia	Clostridiales	Ruminococcaceae		1	0	0.166667
Bacteria	Tenericutes	RF3	ML615J-28			1	0	0.25
Bacteria	Bacteroidetes	Bacteroidia	Bacteroidales	Rikenellaceae		1	0	0.0833333
Bacteria	Firmicutes	Clostridia	Clostridiales	Ruminococcaceae		1	0	0.25
Bacteria	Firmicutes	Clostridia				1	0	0.0833333
Bacteria	Bacteroidetes	Bacteroidia	Bacteroidales	Porphyromonadaceae	Parabacteroides	1	0	0.166667
Bacteria	Firmicutes	Clostridia	Clostridiales	Lachnospiraceae		1	0	0.0833333
Bacteria	Firmicutes	Clostridia	Clostridiales	Ruminococcaceae	Ruminococcus	1	0	0.0833333
Bacteria	Firmicutes	Clostridia	Clostridiales	Lachnospiraceae		1	0	0.25
Bacteria	Firmicutes	Clostridia	Clostridiales	Ruminococcaceae		1	0	0.25
Bacteria	Bacteroidetes	Bacteroidia	Bacteroidales	Rikenellaceae		1	0	0.0833333
Bacteria	Firmicutes	Clostridia	Clostridiales	Christensenellaceae		1	0	0.166667
Bacteria	Firmicutes	Clostridia	Clostridiales	Christensenellaceae		1	0	0.0833333
Bacteria	Firmicutes	Clostridia	Clostridiales	Ruminococcaceae		1	0	0.0833333
Bacteria	Tenericutes	RF3	ML615J-28			1	0	0.0833333
Bacteria	Firmicutes	Clostridia	Clostridiales			1	0	0.583333
Bacteria	Firmicutes	Clostridia	Clostridiales	Ruminococcaceae		1	0	0.0833333
Bacteria	Bacteroidetes	Bacteroidia	Bacteroidales	Bacteroidaceae	Bacteroides	1	0	0.25
Bacteria	Actinobacteria	Coriobacteriia	Coriobacteriales	Coriobacteriaceae	Adlercreutzia	1	0	0.0833333
Bacteria	Firmicutes	Clostridia	Clostridiales	Lachnospiraceae	[Ruminococcus]	1	0	0.0833333
Bacteria	Firmicutes	Clostridia	Clostridiales	Lachnospiraceae		1	0	0.0833333
Bacteria	Firmicutes	Clostridia	Clostridiales	Ruminococcaceae	Ruminococcus	1	0	0.0833333
Bacteria	Firmicutes	Clostridia	Clostridiales	Veillonellaceae		1	0	0.0833333
Bacteria	Tenericutes	Mollicutes	RF39			1	0	0.416667
Bacteria	Tenericutes	Mollicutes	RF39			1	0	0.0833333
Bacteria	Proteobacteria	Alphaproteobacteria				1	0	0.0833333
Bacteria	Actinobacteria	Actinobacteria	Actinomycetales	Nocardiaceae		1	0	0.5
Bacteria	Bacteroidetes	Bacteroidia	Bacteroidales	Bacteroidaceae	Bacteroides	1	0	0.166667
Bacteria	Firmicutes	Bacilli	Bacillales	Alicyclobacillaceae	Alicyclobacillus	1	0	0.166667
Bacteria	Firmicutes	Bacilli	Bacillales	Thermoactinomycetaceae	Planifilum	1	0	0.25
Bacteria	Proteobacteria	Alphaproteobacteria	Rhizobiales	Aurantimonadaceae		1	0	0.0833333
Bacteria	Bacteroidetes	[Saprospirae]	[Saprospirales]	Chitinophagaceae		1	0	0.0833333
Bacteria	Armatimonadetes	Armatimonadia	Armatimonadales	Armatimonadaceae		1	0	0.0833333
Bacteria	Firmicutes	Clostridia	Clostridiales	Lachnospiraceae		1	0	0.166667
Bacteria	Firmicutes	Clostridia	Clostridiales	Lachnospiraceae		1	0	0.0833333
Bacteria	Firmicutes	Clostridia	Clostridiales	Ruminococcaceae		1	0	0.0833333
Bacteria	Firmicutes	Clostridia	Clostridiales	Ruminococcaceae		1	0	0.0833333
Bacteria	Firmicutes	Clostridia	Clostridiales	Ruminococcaceae		1	0	0.0833333
Bacteria	Firmicutes	Clostridia	Clostridiales			1	0	0.0833333
Bacteria	Bacteroidetes	Bacteroidia	Bacteroidales			1	0	0.166667
Bacteria	Firmicutes	Clostridia	Clostridiales	Lachnospiraceae		1	0	0.0833333
Bacteria	Firmicutes	Clostridia	Clostridiales	Ruminococcaceae		1	0	0.166667
Bacteria	Proteobacteria	Gammaproteobacteria	Salinisphaerales	Salinisphaeraceae	Salinisphaera	1	0	0.0833333
Bacteria	Firmicutes	Clostridia	Clostridiales	Lachnospiraceae		1	0	0.0833333
Bacteria	Lentisphaerae	[Lentisphaeria]	Victivallales	Victivallaceae		1	0	0.0833333
Bacteria	Firmicutes	Clostridia	Clostridiales	Ruminococcaceae		1	0	0.333333
Bacteria	Firmicutes	Clostridia	Clostridiales	Ruminococcaceae		1	0	0.25
Bacteria	Firmicutes	Clostridia	Clostridiales	Lachnospiraceae	Blautia	1	0	0.0833333
Bacteria	Verrucomicrobia	Verrucomicrobiae	Verrucomicrobiales	Verrucomicrobiaceae	Akkermansia	1	0	2.25
Bacteria	Firmicutes	Clostridia	Clostridiales	[Mogibacteriaceae]		1	0	0.0833333
Bacteria	Firmicutes	Clostridia	Clostridiales	Ruminococcaceae		1	0	0.166667
Bacteria	Firmicutes	Clostridia	Clostridiales	Veillonellaceae	Dialister	1	0	0.25
Bacteria	Firmicutes	Clostridia	Clostridiales	Clostridiaceae	Clostridium	1	0	0.0833333
Bacteria	Firmicutes	Clostridia	Clostridiales	Dehalobacteriaceae	Dehalobacterium	1	0	0.0833333
Bacteria	Tenericutes	Mollicutes	RF39			1	0	0.25
Bacteria	Firmicutes	Clostridia	Clostridiales	[Mogibacteriaceae]		1	0	0.0833333
Bacteria	Proteobacteria	Gammaproteobacteria	Xanthomonadales	Sinobacteraceae		1	0	0.25
Bacteria	[Thermi]	Deinococci	Deinococcales	Deinococcaceae	Deinococcus	1	0	0.0833333
Bacteria	Actinobacteria	Actinobacteria	Actinomycetales	Actinomycetaceae	N09	1	0	0.583333
Bacteria	Firmicutes	Clostridia	Clostridiales			1	0	1.83333
Bacteria	Firmicutes	Clostridia	Clostridiales	Ruminococcaceae	Ruminococcus	1	0	0.166667
Bacteria	Firmicutes	Clostridia	Clostridiales	Ruminococcaceae		1	0	0.166667
Bacteria	Firmicutes	Clostridia	Clostridiales	Ruminococcaceae	Ruminococcus	1	0	0.0833333
Bacteria	Proteobacteria	Alphaproteobacteria	Sphingomonadales	Sphingomonadaceae	Sphingomonas	1	0	0.0833333
Bacteria	Proteobacteria	Betaproteobacteria	Burkholderiales	Comamonadaceae		1	0	0.75
Bacteria	Proteobacteria	Betaproteobacteria	Burkholderiales	Comamonadaceae		1	0	0.166667
Bacteria	Firmicutes	Clostridia	Clostridiales	Ruminococcaceae		1	1.82609	0.666667
Bacteria	Firmicutes	Clostridia	Clostridiales	Ruminococcaceae		1	1.43478	0.75
Bacteria	Firmicutes	Erysipelotrichi	Erysipelotrichales	Erysipelotrichaceae		1	0.130435	1
Bacteria	Bacteroidetes	Bacteroidia	Bacteroidales	Bacteroidaceae	Bacteroides	1	0.347826	2
Bacteria	Firmicutes	Clostridia	Clostridiales	Ruminococcaceae	Oscillospira	1	0.130435	0
Bacteria	Proteobacteria	Betaproteobacteria	Burkholderiales	Comamonadaceae		1	0.130435	0
Bacteria	Firmicutes	Clostridia	Clostridiales			1	0.130435	0
Bacteria	Proteobacteria	Betaproteobacteria	Burkholderiales	Comamonadaceae	Paucibacter	1	0.130435	0
Bacteria	Firmicutes	Clostridia	Clostridiales	Lachnospiraceae		1	0.130435	0
Bacteria	Firmicutes	Clostridia	Clostridiales	Ruminococcaceae		1	0.0869565	0.25
Bacteria	Firmicutes	Clostridia	Clostridiales	Christensenellaceae		1	0.26087	0
Bacteria	Proteobacteria	Alphaproteobacteria	Rhizobiales	Methylobacteriaceae		1	0.173913	0
Bacteria	Firmicutes	Clostridia	Clostridiales	Lachnospiraceae		1	0.217391	0
Bacteria	Actinobacteria	Actinobacteria	Actinomycetales	Micrococcaceae	Nesterenkonia	1	0.173913	0
Bacteria	Proteobacteria	Alphaproteobacteria	Sphingomonadales	Sphingomonadaceae	Novosphingobium	1	0.217391	0
Bacteria	Proteobacteria	Deltaproteobacteria	Myxococcales			1	0.173913	0
Bacteria	Firmicutes	Clostridia	Clostridiales	[Mogibacteriaceae]		1	0.217391	0
Bacteria	Firmicutes	Clostridia	Clostridiales	[Mogibacteriaceae]		1	0.0434783	0.333333
Bacteria	Firmicutes	Clostridia	Clostridiales	Ruminococcaceae		1	0.173913	0
Bacteria	Firmicutes	Clostridia	Clostridiales	Christensenellaceae		1	1.69565	0.666667
Bacteria	Firmicutes	Clostridia	Clostridiales	Ruminococcaceae	Ruminococcus	1	0.0434783	0.416667
Bacteria	Firmicutes	Clostridia	Clostridiales	Ruminococcaceae	Oscillospira	1	0.0434783	0.583333
Bacteria	Bacteroidetes	Flavobacteriia	Flavobacteriales	[Weeksellaceae]	Chryseobacterium	1	0.304348	0
Bacteria	Firmicutes	Clostridia	Clostridiales	Lachnospiraceae		1	0.26087	0
Bacteria	Proteobacteria	Alphaproteobacteria	Rhodobacterales	Rhodobacteraceae	Paracoccus	1	0.26087	0
Bacteria	Firmicutes	Clostridia	Clostridiales	Ruminococcaceae	Oscillospira	1	0.0434783	0.583333
Bacteria	Actinobacteria	Actinobacteria	Actinomycetales	Intrasporangiaceae		1	0.956522	0
Bacteria	Proteobacteria	Alphaproteobacteria	Caulobacterales	Caulobacteraceae	Mycoplana	1	1.65217	0
Bacteria	Proteobacteria	Alphaproteobacteria	Sphingomonadales	Sphingomonadaceae	Sphingomonas	1	0.304348	0
Bacteria	Proteobacteria	Alphaproteobacteria	Rhizobiales	Methylobacteriaceae		1	0.304348	0
Bacteria	Proteobacteria	Alphaproteobacteria	Sphingomonadales	Sphingomonadaceae	Sphingomonas	1	0.391304	0
Bacteria	Firmicutes	Clostridia	Clostridiales	[Tissierellaceae]	Gallicola	1	0.0434783	2.16667
Bacteria	Tenericutes	RF3	ML615J-28			1	0.0434783	8.5
Bacteria	Bacteroidetes	Bacteroidia	Bacteroidales	Bacteroidaceae	Bacteroides	1	3.13043	1.08333
Bacteria	Firmicutes	Clostridia	Clostridiales	Lachnospiraceae		1	0.0869565	0.416667
Bacteria	Firmicutes	Clostridia	Clostridiales			1	0.130435	1.08333
Bacteria	Firmicutes	Clostridia	Clostridiales	Lachnospiraceae		1	0.0434783	0.25
Bacteria	Bacteroidetes	Bacteroidia	Bacteroidales	Rikenellaceae		1	0.0434783	0.25
Bacteria	Bacteroidetes	Bacteroidia	Bacteroidales	Rikenellaceae	Rikenella	1	0.0434783	0.25
Bacteria	Firmicutes	Clostridia	Clostridiales	Christensenellaceae		1	0.0434783	0.333333
Bacteria	Firmicutes	Clostridia	Clostridiales	Ruminococcaceae		1	0.0434783	0.166667
Bacteria	Firmicutes	Clostridia	Clostridiales	Lachnospiraceae	Coprococcus	1	0.217391	1.08333
Bacteria	Firmicutes	Clostridia	Clostridiales	Christensenellaceae		1	0.0869565	0.25
Bacteria	Tenericutes	RF3	ML615J-28			1	0.521739	0.166667
Bacteria	Firmicutes	Clostridia	Clostridiales	Christensenellaceae		1	1.78261	3
Bacteria	Proteobacteria	Gammaproteobacteria	Oceanospirillales	Halomonadaceae	Halomonas	1	0.130435	0.166667
Bacteria	Firmicutes	Clostridia	Clostridiales	Lachnospiraceae		1	0.0869565	0.166667
Bacteria	Proteobacteria	Betaproteobacteria	Rhodocyclales	Rhodocyclaceae	Hydrogenophilus	1	0.347826	0.583333
Bacteria	Bacteroidetes	Bacteroidia	Bacteroidales	Bacteroidaceae	Bacteroides	1	0.434783	1.66667
Bacteria	Proteobacteria	Gammaproteobacteria	Enterobacteriales	Enterobacteriaceae		1	37.5652	28.9167
Bacteria	Firmicutes	Clostridia	Clostridiales	Lachnospiraceae	Coprococcus	1	0.130435	1.25
Bacteria	Firmicutes	Clostridia	Clostridiales			1	0.304348	0.166667
Bacteria	Firmicutes	Clostridia	Clostridiales	Dehalobacteriaceae		1	0.304348	0.166667
Bacteria	Bacteroidetes	Bacteroidia	Bacteroidales	Porphyromonadaceae	Parabacteroides	1	4.26087	1.75
Bacteria	Firmicutes	Clostridia	Clostridiales			1	2.04348	1.08333
Bacteria	Firmicutes	Clostridia	Clostridiales	Lachnospiraceae		1	0.26087	0.5
Bacteria	Firmicutes	Clostridia	Clostridiales	Ruminococcaceae	Oscillospira	1	0.0869565	0
Bacteria	Actinobacteria	Actinobacteria	Actinomycetales	Micrococcaceae	Citricoccus	1	0.0869565	0
Bacteria	Firmicutes	Clostridia	Clostridiales	Ruminococcaceae		1	0.0869565	0
Bacteria	Bacteroidetes	Bacteroidia	Bacteroidales	Porphyromonadaceae	Parabacteroides	1	0.0869565	0
Bacteria	Firmicutes	Clostridia	Clostridiales			1	0.0869565	0
Bacteria	Firmicutes	Clostridia	Clostridiales			1	0.0869565	0
Bacteria	Firmicutes	Clostridia	Clostridiales	Christensenellaceae		1	0.0869565	0
Bacteria	Proteobacteria	Alphaproteobacteria	RF32			1	0.0869565	0
Bacteria	Firmicutes	Clostridia	Clostridiales	Ruminococcaceae		1	0.0869565	0
Bacteria	Actinobacteria	Rubrobacteria	Rubrobacterales	Rubrobacteraceae	Rubrobacter	1	0.0869565	0
Bacteria	Firmicutes	Clostridia	Clostridiales	Lachnospiraceae		1	0.0869565	0
Bacteria	[Thermi]	Deinococci	Thermales	Thermaceae	Meiothermus	1	0.26087	0
Bacteria	Firmicutes	Clostridia	Clostridiales	Lachnospiraceae		1	0.0869565	0
Bacteria	Firmicutes	Clostridia	Clostridiales	Christensenellaceae	Christensenella	1	0.0869565	0
Bacteria	Firmicutes	Clostridia	Clostridiales	Peptococcaceae	Desulfurispora	1	0.0869565	0
Bacteria	Firmicutes	Clostridia	Clostridiales			1	0.0869565	0
Bacteria	Firmicutes	Clostridia	Clostridiales			1	0.0869565	0
Bacteria	Proteobacteria	Alphaproteobacteria	RF32			1	0.0869565	0
Bacteria	Bacteroidetes	Flavobacteriia	Flavobacteriales	Flavobacteriaceae	Flavobacterium	1	0.0869565	0
Bacteria	Proteobacteria	Alphaproteobacteria	Rhodobacterales	Rhodobacteraceae		1	0.0869565	0
Bacteria	Bacteroidetes	Flavobacteriia	Flavobacteriales	[Weeksellaceae]	Chryseobacterium	1	0.0869565	0
Bacteria	Firmicutes	Bacilli	Lactobacillales	Leuconostocaceae	Weissella	1	0.0869565	0
Bacteria	Firmicutes	Clostridia	Clostridiales	Ruminococcaceae		1	0.0869565	0
Bacteria	Proteobacteria	Alphaproteobacteria	Rhizobiales			1	0.0869565	0
Bacteria	Proteobacteria	Betaproteobacteria	Burkholderiales	Comamonadaceae	Comamonas	1	0.0869565	0
Bacteria	Firmicutes	Clostridia	Clostridiales	Christensenellaceae		1	0.0869565	0
Bacteria	Bacteroidetes	Flavobacteriia	Flavobacteriales	[Weeksellaceae]	Chryseobacterium	1	0.0869565	0
Bacteria	Firmicutes	Bacilli	Lactobacillales	Aerococcaceae	Facklamia	1	0.304348	0
Bacteria	Proteobacteria	Alphaproteobacteria	Rhodospirillales	Acetobacteraceae	Gluconobacter	1	0.478261	0
Bacteria	Firmicutes	Clostridia	Clostridiales	Ruminococcaceae		1	0.913043	0
Bacteria	Proteobacteria	Alphaproteobacteria	RF32			1	0.173913	0
Bacteria	Firmicutes	Bacilli	Bacillales	Bacillaceae	Bacillus	1	0.130435	0
Bacteria	Proteobacteria	Alphaproteobacteria				1	0.217391	0
Bacteria	Actinobacteria	Actinobacteria	Actinomycetales	Dietziaceae	Dietzia	1	0.217391	0
Bacteria	Proteobacteria	Alphaproteobacteria	Rhizobiales	Brucellaceae	Ochrobactrum	1	0.434783	0
Bacteria	Firmicutes	Clostridia	Clostridiales	Ruminococcaceae		1	0.130435	0
Bacteria	Bacteroidetes	Flavobacteriia	Flavobacteriales	[Weeksellaceae]	Wautersiella	1	0.130435	0
Bacteria	Proteobacteria	Alphaproteobacteria	Rhizobiales	Rhizobiaceae	Agrobacterium	1	0.217391	0
Bacteria	Proteobacteria	Alphaproteobacteria	Rhizobiales	Hyphomicrobiaceae	Devosia	1	0.173913	0
Bacteria	Actinobacteria	Actinobacteria	Actinomycetales	Micrococcaceae		1	0.173913	0
Bacteria	Actinobacteria	Actinobacteria	Actinomycetales	Gordoniaceae	Gordonia	1	0.130435	0
Bacteria	Bacteroidetes	Bacteroidia	Bacteroidales	Porphyromonadaceae	Parabacteroides	1	0.347826	0.0833333
Bacteria	Firmicutes	Clostridia	Clostridiales	[Mogibacteriaceae]		1	0.130435	0.5
Bacteria	Firmicutes	Clostridia	Clostridiales	Lachnospiraceae		1	0.130435	2.41667
Bacteria	Firmicutes	Clostridia	Clostridiales	Dehalobacteriaceae		1	0.304348	0.0833333
Bacteria	Bacteroidetes	Bacteroidia	Bacteroidales	Porphyromonadaceae	Parabacteroides	1	0.26087	0.0833333
Bacteria	Bacteroidetes	Bacteroidia	Bacteroidales	Bacteroidaceae	Bacteroides	1	0.869565	2.58333
Bacteria	Firmicutes	Clostridia	Clostridiales	[Mogibacteriaceae]		1	0.130435	0.333333
Bacteria	Bacteroidetes	Bacteroidia	Bacteroidales	Rikenellaceae		1	0.434783	2.08333
Bacteria	Verrucomicrobia	Verrucomicrobiae	Verrucomicrobiales	Verrucomicrobiaceae	Akkermansia	1	1.34783	6.5
Bacteria	Bacteroidetes	Bacteroidia	Bacteroidales	Bacteroidaceae	Bacteroides	1	0.391304	1.41667
Bacteria	Cyanobacteria	4C0d-2	YS2			1	0.26087	0.583333
Bacteria	Firmicutes	Bacilli	Bacillales	Staphylococcaceae	Staphylococcus	1	0.695652	0.916667
Bacteria	Firmicutes	Clostridia	Clostridiales			1	0.913043	3.58333
Bacteria	Firmicutes	Clostridia	Clostridiales			1	0.478261	0.166667
Bacteria	Proteobacteria	Deltaproteobacteria	Desulfovibrionales	Desulfovibrionaceae	Bilophila	1	1.08696	0.666667
Bacteria	Firmicutes	Clostridia	Clostridiales	Lachnospiraceae	Blautia	1	0.26087	0.0833333
Bacteria	Actinobacteria	Actinobacteria	Actinomycetales	Actinomycetaceae		1	0.478261	1.75
Bacteria	Firmicutes	Clostridia	Clostridiales	Lachnospiraceae		1	0.304348	0.416667
Bacteria	Firmicutes	Clostridia	Clostridiales	Ruminococcaceae		1	0.0869565	0.25
Bacteria	Firmicutes	Clostridia	Clostridiales	Clostridiaceae		1	0.0869565	0.5
Bacteria	Proteobacteria	Betaproteobacteria	Burkholderiales	Alcaligenaceae		1	0.347826	0.0833333
Bacteria	Firmicutes	Clostridia	Clostridiales			1	0.347826	1.5
Bacteria	Lentisphaerae	[Lentisphaeria]	Victivallales	Victivallaceae		1	0.130435	0.333333
Bacteria	Firmicutes	Clostridia	Clostridiales	[Tissierellaceae]	Anaerococcus	1	0.0869565	0
Bacteria	Lentisphaerae	[Lentisphaeria]	Victivallales	Victivallaceae		1	0.0434783	0
Bacteria	Firmicutes	Erysipelotrichi	Erysipelotrichales	Erysipelotrichaceae		1	0.0434783	0
Bacteria	Firmicutes	Clostridia	Clostridiales			1	0.0869565	0
Bacteria	Firmicutes	Clostridia	Clostridiales	Eubacteriaceae	Pseudoramibacter	1	0.0434783	0
Bacteria	Bacteroidetes	Bacteroidia	Bacteroidales	[Odoribacteraceae]	Butyricimonas	1	0.0434783	0
Bacteria	Firmicutes	Clostridia	Clostridiales	Veillonellaceae		1	0.0869565	0
Bacteria	Proteobacteria	Alphaproteobacteria	Caulobacterales	Caulobacteraceae	Brevundimonas	1	0.0434783	0
Bacteria	Bacteroidetes	Bacteroidia	Bacteroidales	Rikenellaceae	AF12	1	0.0434783	0
Bacteria	Firmicutes	Clostridia	Clostridiales			1	0.0434783	0
Bacteria	Firmicutes	Clostridia	Clostridiales	Lachnospiraceae	Dorea	1	0.173913	0
Bacteria	Actinobacteria	Actinobacteria	Actinomycetales	Nocardioidaceae		1	0.0434783	0
Bacteria	Actinobacteria	Actinobacteria	Actinomycetales	Nocardioidaceae	Nocardioides	1	0.0434783	0
Bacteria	Proteobacteria	Alphaproteobacteria	Rhodospirillales	Acetobacteraceae		1	0.0434783	0
Bacteria	Firmicutes	Clostridia	Clostridiales	Ruminococcaceae		1	0.0434783	0
Bacteria	Bacteroidetes	Bacteroidia	Bacteroidales	Bacteroidaceae	Bacteroides	1	0.173913	0
Bacteria	Bacteroidetes	Bacteroidia	Bacteroidales	[Odoribacteraceae]	Odoribacter	1	0.0434783	0
Bacteria	Proteobacteria	Deltaproteobacteria	Bdellovibrionales	Bdellovibrionaceae	Bdellovibrio	1	0.0434783	0
Bacteria	Firmicutes	Clostridia	Clostridiales	Lachnospiraceae	Blautia	1	0.0434783	0
Bacteria	Bacteroidetes	Sphingobacteriia	Sphingobacteriales	Sphingobacteriaceae	Sphingobacterium	1	0.173913	0
Bacteria	Firmicutes	Clostridia	Clostridiales	Ruminococcaceae		1	0.0434783	0
Bacteria	Bacteroidetes	Flavobacteriia	Flavobacteriales	[Weeksellaceae]	Chryseobacterium	1	0.0434783	0
Bacteria	Proteobacteria	Alphaproteobacteria	Rhizobiales	Phyllobacteriaceae		1	0.0434783	0
Bacteria	Proteobacteria	Alphaproteobacteria	Rhizobiales	Methylobacteriaceae	Methylobacterium	1	0.0434783	0
Bacteria	Bacteroidetes	Bacteroidia	Bacteroidales	Prevotellaceae	Prevotella	1	0.434783	0
Bacteria	Firmicutes	Clostridia	Clostridiales	Christensenellaceae		1	0.0434783	0
Bacteria	Firmicutes	Clostridia	Clostridiales	Dehalobacteriaceae	Dehalobacterium	1	0.0434783	0
Bacteria	Verrucomicrobia	[Pedosphaerae]	[Pedosphaerales]			1	0.0434783	0
Bacteria	Firmicutes	Clostridia	Clostridiales	Christensenellaceae		1	0.0434783	0
Bacteria	Proteobacteria	Epsilonproteobacteria	Campylobacterales	Campylobacteraceae	Arcobacter	1	0.0434783	0
Bacteria	Proteobacteria	Alphaproteobacteria	Sphingomonadales	Sphingomonadaceae	Sphingobium	1	0.0434783	0
Bacteria	Bacteroidetes	Bacteroidia	Bacteroidales			1	0.130435	0
Bacteria	Firmicutes	Clostridia	Clostridiales			1	0.0434783	0
Bacteria	Chloroflexi	Anaerolineae	Anaerolineales	Anaerolinaceae		1	0.0869565	0
Bacteria	Bacteroidetes	Bacteroidia	Bacteroidales	Rikenellaceae		1	0.0434783	0
Bacteria	Bacteroidetes	Cytophagia	Cytophagales	Flammeovirgaceae		1	0.0434783	0
Bacteria	Bacteroidetes	Flavobacteriia	Flavobacteriales	Cryomorphaceae	Crocinitomix	1	0.130435	0
Bacteria	Proteobacteria	Gammaproteobacteria	Aeromonadales	Succinivibrionaceae	Ruminobacter	1	0.0869565	0
Bacteria	Firmicutes	Clostridia	Clostridiales			1	0.0434783	0
Bacteria	Proteobacteria	Alphaproteobacteria	Caulobacterales	Caulobacteraceae		1	0.130435	0
Bacteria	Verrucomicrobia	[Spartobacteria]	[Chthoniobacterales]	[Chthoniobacteraceae]		1	0.26087	0
Bacteria	Proteobacteria	Alphaproteobacteria	Rhizobiales	Hyphomicrobiaceae	Devosia	1	0.0434783	0
Bacteria	Planctomycetes	Planctomycetia	Pirellulales	Pirellulaceae		1	0.0434783	0
Bacteria	Lentisphaerae	[Lentisphaeria]	Victivallales	Victivallaceae		1	0.0434783	0
Bacteria	Proteobacteria	Betaproteobacteria	Rhodocyclales	Rhodocyclaceae	Candidatus Accumulibacter	1	0.26087	0
Bacteria	Bacteroidetes	Bacteroidia	Bacteroidales	Porphyromonadaceae	Dysgonomonas	1	0.0434783	0
Bacteria	Bacteroidetes	Cytophagia	Cytophagales	Cytophagaceae	Hymenobacter	1	0.0434783	0
Bacteria	Proteobacteria	Betaproteobacteria	Neisseriales	Neisseriaceae	Neisseria	1	0.695652	0
Bacteria	[Thermi]	Deinococci	Deinococcales	Trueperaceae	Truepera	1	0.0434783	0
Bacteria	Synergistetes	Synergistia	Synergistales	Dethiosulfovibrionaceae		1	0.0434783	0
Bacteria	Firmicutes	Clostridia	Clostridiales			1	0.0434783	0
Bacteria	Acidobacteria	[Chloracidobacteria]	RB41	Ellin6075		1	0.173913	0
Bacteria	Bacteroidetes	Cytophagia	Cytophagales	Cytophagaceae	Spirosoma	1	0.0434783	0
Bacteria	Firmicutes	Clostridia	Clostridiales	Ruminococcaceae	Oscillospira	1	0.0434783	0
Bacteria	Firmicutes	Clostridia	Clostridiales	Ruminococcaceae		1	0.0434783	0
Bacteria	Firmicutes	Clostridia	Clostridiales	Ruminococcaceae		1	0.26087	0
Bacteria	Firmicutes	Erysipelotrichi	Erysipelotrichales	Erysipelotrichaceae	Coprobacillus	1	0.0434783	0
Bacteria	Firmicutes	Clostridia	Clostridiales			1	0.0869565	0
Bacteria	Proteobacteria	Gammaproteobacteria	HOC36			1	0.0869565	0
Bacteria	Acidobacteria	Acidobacteria-6	iii1-15			1	0.0869565	0
Bacteria	[Thermi]	Deinococci	Deinococcales	Deinococcaceae	Deinococcus	1	0.0434783	0
Bacteria	Bacteroidetes	Cytophagia	Cytophagales	Cytophagaceae		1	0.0434783	0
Bacteria	Firmicutes	Clostridia	Clostridiales	Ruminococcaceae		1	0.0434783	0
Bacteria	Bacteroidetes	Bacteroidia	Bacteroidales	Porphyromonadaceae		1	0.0434783	0
Bacteria	Firmicutes	Clostridia	Clostridiales	Lachnospiraceae	Coprococcus	1	0.0434783	0
Bacteria	Bacteroidetes	Flavobacteriia	Flavobacteriales	Flavobacteriaceae		1	0.391304	0
Bacteria	Firmicutes	Clostridia	Clostridiales			1	0.0434783	0
Bacteria	Proteobacteria	Gammaproteobacteria	Enterobacteriales	Enterobacteriaceae	Proteus	1	0.0434783	0
Bacteria	Firmicutes	Clostridia	Clostridiales	Ruminococcaceae		1	0.0434783	0
Bacteria	Firmicutes	Clostridia	Clostridiales	Lachnospiraceae		1	0.0434783	0
Bacteria	Firmicutes	Clostridia	Clostridiales			1	0.0434783	0
Bacteria	Actinobacteria	Actinobacteria	Actinomycetales	Nocardioidaceae		1	0.0869565	0
Bacteria	Firmicutes	Clostridia	Clostridiales	Christensenellaceae		1	0.0434783	0
Bacteria	Chloroflexi	Anaerolineae	Ardenscatenales	Ardenscatenaceae	Ardenscatena	1	0.0869565	0
Bacteria	[Thermi]	Deinococci	Deinococcales	Deinococcaceae	Deinococcus	1	0.0434783	0
Bacteria	Proteobacteria	Deltaproteobacteria	Desulfovibrionales	Desulfovibrionaceae	Bilophila	1	0.0869565	0
Bacteria	Proteobacteria	Gammaproteobacteria	Alteromonadales	Idiomarinaceae		1	0.0434783	0
Bacteria	Bacteroidetes	Cytophagia	Cytophagales	Cytophagaceae	Spirosoma	1	0.0434783	0
Bacteria	Planctomycetes	Planctomycetia	Gemmatales	Isosphaeraceae		1	0.0434783	0
Bacteria	Firmicutes	Clostridia	Clostridiales	Lachnospiraceae	Epulopiscium	1	0.0434783	0
Bacteria	Proteobacteria	Alphaproteobacteria	Sphingomonadales	Erythrobacteraceae		1	0.0869565	0
Bacteria	Bacteroidetes	Sphingobacteriia	Sphingobacteriales	Sphingobacteriaceae	Sphingobacterium	1	0.173913	0
Bacteria	Proteobacteria	Alphaproteobacteria	Sphingomonadales	Sphingomonadaceae	Sphingobium	1	0.173913	0
Bacteria	Lentisphaerae	[Lentisphaeria]	Victivallales	Victivallaceae		1	0.0434783	0
Bacteria	Firmicutes	Clostridia	Clostridiales	Ruminococcaceae		1	0.130435	0
Bacteria	Firmicutes	Clostridia	Clostridiales	Syntrophomonadaceae	Syntrophomonas	1	0.0434783	0
Bacteria	Proteobacteria	Gammaproteobacteria	Xanthomonadales	Xanthomonadaceae	Luteimonas	1	0.26087	0
Bacteria	Firmicutes	Clostridia	Clostridiales			1	0.0434783	0
Bacteria	Firmicutes	Clostridia	Clostridiales	Christensenellaceae		1	0.0434783	0
Bacteria	Planctomycetes	Planctomycetia	Pirellulales	Pirellulaceae		1	0.130435	0
Bacteria	Firmicutes	Clostridia	Clostridiales	Syntrophomonadaceae	Syntrophomonas	1	0.0434783	0
Bacteria	Tenericutes	Mollicutes	RF39			1	0.0434783	0
Bacteria	Firmicutes	Clostridia	Clostridiales	Ruminococcaceae	Ruminococcus	1	0.0434783	0
Bacteria	Firmicutes	Clostridia	Clostridiales	Ruminococcaceae	Ruminococcus	1	0.0434783	0
Bacteria	Firmicutes	Clostridia	Clostridiales			1	0.0434783	0
Bacteria	Planctomycetes	Planctomycetia	Gemmatales	Gemmataceae		1	1.08696	0
Bacteria	Proteobacteria	Betaproteobacteria	Rhodocyclales	Rhodocyclaceae	Zoogloea	1	0.26087	0
Bacteria	Bacteroidetes	Flavobacteriia	Flavobacteriales	Flavobacteriaceae	Myroides	1	0.0434783	0
Bacteria	Proteobacteria	Gammaproteobacteria	Aeromonadales	Succinivibrionaceae		1	0.0434783	0
Bacteria	Bacteroidetes	Bacteroidia	Bacteroidales			1	0.347826	0
Bacteria	Proteobacteria	Gammaproteobacteria	Enterobacteriales	Enterobacteriaceae	Erwinia	1	0.0434783	0
Bacteria	Actinobacteria	Actinobacteria	Actinomycetales	Microbacteriaceae	Agromyces	1	0.304348	0
Bacteria	Firmicutes	Clostridia	Clostridiales	Ruminococcaceae		1	0.0434783	0
Bacteria	Firmicutes	Clostridia	Clostridiales	Ruminococcaceae		1	0.0434783	0
Bacteria	Firmicutes	Clostridia	Clostridiales			1	0.0869565	0
Bacteria	Bacteroidetes	Sphingobacteriia	Sphingobacteriales	Sphingobacteriaceae	Sphingobacterium	1	0.0869565	0
Bacteria	Bacteroidetes	Bacteroidia	Bacteroidales	[Odoribacteraceae]	Odoribacter	1	0.0434783	0
Bacteria	Synergistetes	Synergistia	Synergistales	Synergistaceae	vadinCA02	1	0.0434783	0
Bacteria	Armatimonadetes	[Fimbriimonadia]	[Fimbriimonadales]	[Fimbriimonadaceae]	Fimbriimonas	1	0.0434783	0
Bacteria	Firmicutes	Clostridia	Clostridiales	Lachnospiraceae	Lachnospira	1	0.0434783	0
Bacteria	Firmicutes	Clostridia	Clostridiales	Lachnospiraceae	Coprococcus	1	0.0434783	0
Bacteria	Firmicutes	Clostridia	Clostridiales	Ruminococcaceae		1	0.0434783	0
Bacteria	Bacteroidetes	Cytophagia	Cytophagales	Cytophagaceae	Hymenobacter	1	0.0434783	0
Bacteria	Verrucomicrobia	Verrucomicrobiae	Verrucomicrobiales	Verrucomicrobiaceae		1	0.173913	0
Bacteria	Firmicutes	Clostridia	Clostridiales	Lachnospiraceae	Dorea	1	0.0434783	0
Bacteria	Firmicutes	Clostridia	Clostridiales	Veillonellaceae		1	0.0434783	0
Bacteria	Proteobacteria	Alphaproteobacteria	RF32			1	0.0434783	0
Bacteria	Proteobacteria	Deltaproteobacteria	Desulfovibrionales	Desulfovibrionaceae		1	0.0434783	0
Bacteria	Firmicutes	Erysipelotrichi	Erysipelotrichales	Erysipelotrichaceae		1	0.347826	0
Bacteria	Firmicutes	Clostridia	Clostridiales	Ruminococcaceae	Oscillospira	1	0.0434783	0
Bacteria	Proteobacteria	Alphaproteobacteria	Sphingomonadales	Sphingomonadaceae		1	0.0434783	0
Bacteria	Proteobacteria	Alphaproteobacteria	Rhodospirillales	Acetobacteraceae		1	0.0434783	0
Bacteria	Chloroflexi	Anaerolineae	Anaerolineales	Anaerolinaceae	T78	1	0.173913	0
Bacteria	Firmicutes	Clostridia	Clostridiales	Clostridiaceae	Caloramator	1	0.0869565	0
Bacteria	Acidobacteria	Solibacteres	Solibacterales			1	0.0434783	0
Bacteria	Proteobacteria	Alphaproteobacteria	Sphingomonadales	Sphingomonadaceae	Sphingomonas	1	0.130435	0
Bacteria	Proteobacteria	Alphaproteobacteria	Rhizobiales	Methylocystaceae		1	0.0434783	0
Bacteria	Proteobacteria	Alphaproteobacteria	Rhodospirillales	Acetobacteraceae		1	0.173913	0
Bacteria	Planctomycetes	Planctomycetia	Pirellulales	Pirellulaceae		1	0.0869565	0
Bacteria	Bacteroidetes	Bacteroidia	Bacteroidales	Bacteroidaceae	Bacteroides	1	0.0434783	0
Bacteria	Proteobacteria	Betaproteobacteria	Burkholderiales	Oxalobacteraceae		1	0.173913	0
Bacteria	Lentisphaerae	[Lentisphaeria]	Victivallales	Victivallaceae		1	0.0434783	0
Bacteria	Firmicutes	Clostridia	Clostridiales	Ruminococcaceae		1	0.0434783	0
Bacteria	Proteobacteria	Alphaproteobacteria	Sphingomonadales			1	0.26087	0
Bacteria	Proteobacteria	Gammaproteobacteria	Xanthomonadales	Xanthomonadaceae		1	0.0869565	0
Bacteria	Lentisphaerae	[Lentisphaeria]	Victivallales	Victivallaceae		1	0.0434783	0
Bacteria	Firmicutes	Bacilli	Lactobacillales	Streptococcaceae	Streptococcus	1	0.173913	0
Bacteria	Firmicutes	Clostridia	Clostridiales	Ruminococcaceae		1	0.0434783	0
Bacteria	Firmicutes	Clostridia	Clostridiales	Ruminococcaceae	Oscillospira	1	0.0434783	0
Bacteria	Bacteroidetes	Bacteroidia	Bacteroidales	Prevotellaceae	Prevotella	1	0.608696	0
Bacteria	Lentisphaerae	[Lentisphaeria]	Victivallales	Victivallaceae		1	0.0434783	0
Bacteria	Firmicutes	Clostridia	Clostridiales	Lachnospiraceae		1	0.0434783	0
Bacteria	Proteobacteria	Gammaproteobacteria	Pseudomonadales	Pseudomonadaceae	Pseudomonas	1	0.0434783	0
Bacteria	Bacteroidetes	Sphingobacteriia	Sphingobacteriales	Sphingobacteriaceae	Pedobacter	1	0.0434783	0
Bacteria	Planctomycetes	Planctomycetia	Planctomycetales	Planctomycetaceae	Planctomyces	1	0.173913	0
Bacteria	Bacteroidetes	Cytophagia	Cytophagales	Cytophagaceae		1	0.26087	0
Bacteria	Actinobacteria	Acidimicrobiia	Acidimicrobiales	EB1017		1	0.0434783	0
Bacteria	Proteobacteria	Gammaproteobacteria	Pseudomonadales	Pseudomonadaceae	Pseudomonas	1	0.173913	0
Bacteria	Verrucomicrobia	Verrucomicrobiae	Verrucomicrobiales	Verrucomicrobiaceae		1	0.0869565	0
Bacteria	Firmicutes	Clostridia	Clostridiales	Ruminococcaceae		1	0.0434783	0
Bacteria	Planctomycetes	Planctomycetia	Gemmatales	Gemmataceae	Gemmata	1	0.0869565	0
Bacteria	Bacteroidetes	[Saprospirae]	[Saprospirales]	Chitinophagaceae		1	0.0869565	0
Bacteria	Bacteroidetes	Cytophagia	Cytophagales	Cytophagaceae	Larkinella	1	0.0434783	0
Bacteria	Actinobacteria	Actinobacteria	Actinomycetales	Brevibacteriaceae	Brevibacterium	1	0.0869565	0
Bacteria	Proteobacteria	Alphaproteobacteria	Rhizobiales	Bradyrhizobiaceae	Balneimonas	1	0.0434783	0
Bacteria	Bacteroidetes	Flavobacteriia	Flavobacteriales	Cryomorphaceae		1	0.130435	0
Bacteria	Proteobacteria	Alphaproteobacteria	Rhodospirillales	Acetobacteraceae		1	0.0434783	0
Bacteria	Actinobacteria	Actinobacteria	Actinomycetales	Intrasporangiaceae		1	0.0869565	0
Bacteria	Firmicutes	Clostridia	Clostridiales	[Mogibacteriaceae]		1	0.0869565	0
Bacteria	Proteobacteria	Gammaproteobacteria	Pseudomonadales	Pseudomonadaceae	Pseudomonas	1	0.0434783	0
Bacteria	Firmicutes	Clostridia	Clostridiales	Lachnospiraceae		1	0.0434783	0
Bacteria	Proteobacteria	TA18	PHOS-HD29			1	0.0434783	0
Bacteria	Firmicutes	Clostridia	Clostridiales	Ruminococcaceae		1	0.0434783	0
Bacteria	Proteobacteria	Gammaproteobacteria	Pseudomonadales	Moraxellaceae	Enhydrobacter	1	0.0434783	0
Bacteria	Proteobacteria	Alphaproteobacteria	Rhizobiales	Phyllobacteriaceae	Mesorhizobium	1	0.0869565	0
Bacteria	Bacteroidetes	[Saprospirae]	[Saprospirales]	Chitinophagaceae		1	0.0869565	0
Bacteria	Actinobacteria	Coriobacteriia	Coriobacteriales	Coriobacteriaceae		1	0.173913	0.0833333
Bacteria	Firmicutes	Clostridia	Clostridiales	Christensenellaceae		1	0.173913	0.0833333
Bacteria	Firmicutes	Clostridia	Clostridiales	Ruminococcaceae		1	0.26087	0.333333
Bacteria	Firmicutes	Clostridia	Clostridiales	Lachnospiraceae		1	0.652174	0.166667
Bacteria	Firmicutes	Clostridia	Clostridiales			1	0.0869565	0.166667
Bacteria	Firmicutes	Clostridia	Clostridiales	Lachnospiraceae		1	0.0869565	0.166667
Bacteria	Fusobacteria	Fusobacteriia	Fusobacteriales	Fusobacteriaceae	u114	1	0.0869565	0.166667
Bacteria	Firmicutes	Clostridia	Clostridiales			1	1.73913	0.333333
Bacteria	Firmicutes	Clostridia	Clostridiales	Ruminococcaceae		1	0.565217	0.5
Bacteria	Firmicutes	Clostridia	Clostridiales	Peptostreptococcaceae		1	0.217391	0.166667
Bacteria	Firmicutes	Clostridia	Clostridiales	Lachnospiraceae	Lachnospira	1	0.434783	0.916667
Bacteria	Firmicutes	Clostridia	Clostridiales	Lachnospiraceae		1	1.08696	0.75
Bacteria	Firmicutes	Clostridia	Clostridiales	Ruminococcaceae		1	0.173913	0.166667
Bacteria	Lentisphaerae	[Lentisphaeria]	Victivallales	Victivallaceae		1	0.173913	0.166667
Bacteria	Firmicutes	Clostridia	Clostridiales			1	0.26087	0.333333
Bacteria	Firmicutes	Clostridia	Clostridiales	Clostridiaceae		1	2.52174	1
Bacteria	Firmicutes	Clostridia	Clostridiales	Lachnospiraceae	Blautia	1	2.34783	1.83333
Bacteria	Proteobacteria	Betaproteobacteria				1	0.347826	0.25
Bacteria	Actinobacteria	Actinobacteria	Actinomycetales	Corynebacteriaceae	Corynebacterium	1	12.4783	33.1667
Bacteria	Bacteroidetes	Bacteroidia	Bacteroidales	Bacteroidaceae	Bacteroides	1	0.0434783	0.166667
Bacteria	Actinobacteria	Actinobacteria	Actinomycetales	Microbacteriaceae		1	0.0869565	0.333333
Bacteria	Firmicutes	Clostridia	Clostridiales	Ruminococcaceae		1	0.0434783	0.166667
Bacteria	Bacteroidetes	Bacteroidia	Bacteroidales	S24-7		1	0.0434783	1.25
Bacteria	Firmicutes	Bacilli	Bacillales	Bacillaceae	Bacillus	1	0.0434783	0.666667
Bacteria	Bacteroidetes	Bacteroidia	Bacteroidales	Porphyromonadaceae	Parabacteroides	1	0.0434783	0.166667
Bacteria	Bacteroidetes	Bacteroidia	Bacteroidales	[Odoribacteraceae]	Odoribacter	1	0.0434783	0.833333
Bacteria	Bacteroidetes	Bacteroidia	Bacteroidales	Rikenellaceae		1	0.0434783	0.166667
Bacteria	Bacteroidetes	Flavobacteriia	Flavobacteriales	[Weeksellaceae]	Cloacibacterium	1	0.434783	6
Bacteria	Bacteroidetes	Bacteroidia	Bacteroidales	Rikenellaceae		1	0.0434783	0.166667
Bacteria	Firmicutes	Clostridia	Clostridiales	Ruminococcaceae		1	0.0434783	0.333333
Bacteria	Proteobacteria	Alphaproteobacteria	Rhodobacterales	Rhodobacteraceae	Paracoccus	1	0.0434783	0.166667
Bacteria	Actinobacteria	Actinobacteria	Actinomycetales	Corynebacteriaceae	Corynebacterium	1	0.0434783	0.166667
Bacteria	Lentisphaerae	[Lentisphaeria]	Victivallales	Victivallaceae		1	0.434783	0.0833333
Bacteria	Proteobacteria	Alphaproteobacteria	Rhizobiales	Aurantimonadaceae		1	0.304348	0.0833333
Bacteria	Firmicutes	Clostridia	Clostridiales			1	0.0434783	0.0833333
Bacteria	Firmicutes	Clostridia	Clostridiales	Ruminococcaceae		1	0.0434783	0.0833333
Bacteria	Firmicutes	Clostridia	Clostridiales	Clostridiaceae	Clostridium	1	0.0434783	0.0833333
Bacteria	Actinobacteria	Actinobacteria	Actinomycetales	Nocardioidaceae		1	0.0434783	0.0833333
Bacteria	Firmicutes	Erysipelotrichi	Erysipelotrichales	Erysipelotrichaceae	Holdemania	1	0.0434783	0.0833333
Bacteria	Bacteroidetes	Bacteroidia	Bacteroidales	[Odoribacteraceae]	Odoribacter	1	0.0434783	0.0833333
Bacteria	Firmicutes	Erysipelotrichi	Erysipelotrichales	Erysipelotrichaceae	RFN20	1	0.0434783	0.0833333
Bacteria	Firmicutes	Clostridia	Clostridiales			1	0.0434783	0.0833333
Bacteria	Firmicutes	Clostridia	Clostridiales	Ruminococcaceae		1	0.0434783	0.0833333
Bacteria	Firmicutes	Clostridia	Clostridiales	Clostridiaceae		1	0.0434783	0.0833333
Bacteria	Actinobacteria	Coriobacteriia	Coriobacteriales	Coriobacteriaceae		1	0.0434783	0.0833333
Bacteria	Elusimicrobia	Elusimicrobia	Elusimicrobiales	Elusimicrobiaceae		1	0.130435	0.25
Bacteria	Firmicutes	Clostridia	Clostridiales			1	0.0434783	0.0833333
Bacteria	Proteobacteria	Alphaproteobacteria	RF32			1	0.0434783	0.0833333
Bacteria	Firmicutes	Clostridia	Clostridiales	[Tissierellaceae]	Anaerococcus	1	0.0869565	0.166667
Bacteria	Firmicutes	Clostridia	Clostridiales	Lachnospiraceae	Coprococcus	1	0.0434783	0.0833333
Bacteria	Bacteroidetes	Flavobacteriia	Flavobacteriales	[Weeksellaceae]	Elizabethkingia	1	0.0434783	0.0833333
Bacteria	Bacteroidetes	Bacteroidia	Bacteroidales	Bacteroidaceae	Bacteroides	1	0.0434783	0.0833333
Bacteria	Firmicutes	Clostridia	Clostridiales	Ruminococcaceae		1	0.0434783	0.0833333
Bacteria	Firmicutes	Clostridia	Clostridiales	Peptococcaceae		1	0.0434783	0.0833333
Bacteria	Firmicutes	Clostridia	Clostridiales	Ruminococcaceae		1	0.0434783	0.0833333
Bacteria	Firmicutes	Clostridia	Clostridiales	Ruminococcaceae		1	0.0434783	0.0833333
Bacteria	Firmicutes	Clostridia	Clostridiales	Ruminococcaceae		1	0.0434783	0.0833333
Bacteria	Firmicutes	Clostridia	Clostridiales	Ruminococcaceae		1	0.0434783	0.0833333
Bacteria	Firmicutes	Clostridia	Clostridiales	Lachnospiraceae		1	0.0434783	0.0833333
Bacteria	Firmicutes	Clostridia	Clostridiales	Christensenellaceae		1	0.0434783	0.0833333
Bacteria	Bacteroidetes	Bacteroidia	Bacteroidales	Porphyromonadaceae	Parabacteroides	1	0.0434783	0.0833333
Bacteria	Firmicutes	Clostridia	Clostridiales	Dehalobacteriaceae	Dehalobacterium	1	0.0434783	0.0833333
Bacteria	Firmicutes	Clostridia	Clostridiales			1	0.0434783	0.0833333
Bacteria	Firmicutes	Clostridia	Clostridiales	Lachnospiraceae		1	1	1.83333
Bacteria	Proteobacteria	Gammaproteobacteria	Aeromonadales	Aeromonadaceae		1	0.565217	0.0833333
Bacteria	Fusobacteria	Fusobacteriia	Fusobacteriales	Fusobacteriaceae	Fusobacterium	1	0.608696	0.0833333
Bacteria	Firmicutes	Clostridia	Clostridiales	Ruminococcaceae		1	0.73913	1
Bacteria	Firmicutes	Clostridia	Clostridiales	Lachnospiraceae	Dorea	1	0.565217	0.166667
Bacteria	Firmicutes	Clostridia	Clostridiales	Ruminococcaceae		1	0.217391	0.0833333
Bacteria	Bacteroidetes	Flavobacteriia	Flavobacteriales	[Weeksellaceae]	Wautersiella	1	0.173913	0.0833333
Bacteria	Actinobacteria	Actinobacteria	Bifidobacteriales	Bifidobacteriaceae	Bifidobacterium	1	1.6087	0.0833333
Bacteria	Bacteroidetes					1	0.173913	0.0833333
Bacteria	Verrucomicrobia	Verrucomicrobiae	Verrucomicrobiales	Verrucomicrobiaceae	Luteolibacter	1	0.0869565	0.0833333
Bacteria	Firmicutes	Clostridia	Clostridiales	Ruminococcaceae	Oscillospira	1	0.0869565	0.0833333
Bacteria	Actinobacteria	Actinobacteria	Actinomycetales	Microbacteriaceae	Agrococcus	1	0.217391	0.166667
Bacteria	Proteobacteria	Alphaproteobacteria	Rhizobiales	Methylobacteriaceae	Methylobacterium	1	0.130435	0.0833333
Bacteria	Bacteroidetes	Sphingobacteriia	Sphingobacteriales	Sphingobacteriaceae	Sphingobacterium	1	0.0869565	0.0833333
Bacteria	Firmicutes	Bacilli	Lactobacillales	Enterococcaceae	Enterococcus	1	2.08696	0.333333
Bacteria	Firmicutes	Clostridia	Clostridiales	Ruminococcaceae	Ruminococcus	1	0.73913	1.33333
Bacteria	Firmicutes	Clostridia	Clostridiales	Clostridiaceae	Clostridium	1	0.478261	0.333333
Bacteria	Bacteroidetes	Bacteroidia	Bacteroidales	[Odoribacteraceae]	Butyricimonas	1	0.391304	0.333333
Bacteria	Bacteroidetes	Bacteroidia	Bacteroidales	Rikenellaceae		1	0.521739	0.25
Bacteria	Proteobacteria	Gammaproteobacteria	Pseudomonadales	Pseudomonadaceae	Pseudomonas	1	0.73913	0.25
Bacteria	Firmicutes	Clostridia	Clostridiales	Ruminococcaceae		1	2.82609	3.33333
Bacteria	Proteobacteria	Betaproteobacteria	Burkholderiales	Oxalobacteraceae	Oxalobacter	1	0.130435	0.0833333
Bacteria	Proteobacteria	Deltaproteobacteria	Desulfovibrionales	Desulfovibrionaceae	Bilophila	1	0.130435	0.0833333
Bacteria	Firmicutes	Clostridia	Clostridiales			1	0.130435	0.0833333
Bacteria	Actinobacteria	Actinobacteria	Actinomycetales	Microbacteriaceae		1	0.826087	2.41667
Bacteria	Firmicutes	Clostridia	Clostridiales			1	0.130435	0.416667
Bacteria	Firmicutes	Clostridia	Clostridiales	Clostridiaceae	Clostridium	1	2.6087	2.5
Bacteria	Firmicutes	Clostridia	Clostridiales	Lachnospiraceae	Coprococcus	1	0.304348	0.916667
Bacteria	Proteobacteria	Alphaproteobacteria	Rhizobiales			1	0.173913	0.166667
Bacteria	Firmicutes	Clostridia	Clostridiales	[Mogibacteriaceae]		1	0.521739	7.66667
Bacteria	Bacteroidetes	Bacteroidia	Bacteroidales	Bacteroidaceae	Bacteroides	1	2.82609	6.33333
Bacteria	Firmicutes	Bacilli	Bacillales	Bacillaceae	Bacillus	1	0.73913	1.83333
Bacteria	Firmicutes	Clostridia	Clostridiales	Ruminococcaceae		1	0.391304	0.333333
Bacteria	Firmicutes	Clostridia	Clostridiales			1	0.130435	0.166667
Bacteria	Firmicutes	Clostridia	Clostridiales	Lachnospiraceae		1	0.521739	0.5
Bacteria	Firmicutes	Clostridia	Clostridiales	Clostridiaceae	Clostridium	1	1.04348	0.583333
Bacteria	Bacteroidetes	Bacteroidia	Bacteroidales	Bacteroidaceae	Bacteroides	1	0.26087	0.25
Bacteria	Proteobacteria	Gammaproteobacteria	Pseudomonadales	Moraxellaceae	Acinetobacter	1	0.26087	0.25
Bacteria	Bacteroidetes	Bacteroidia	Bacteroidales	Bacteroidaceae	Bacteroides	1	2.56522	2.41667
Bacteria	Proteobacteria	Deltaproteobacteria	Desulfovibrionales	Desulfovibrionaceae	Desulfovibrio	1	0.608696	0.583333
Bacteria	Bacteroidetes	Bacteroidia	Bacteroidales	Bacteroidaceae	Bacteroides	1	1.17391	1.33333
Bacteria	Firmicutes	Clostridia	Clostridiales	Ruminococcaceae	Oscillospira	1	0.217391	0.25
Bacteria	Firmicutes	Clostridia	Clostridiales	Lachnospiraceae		1	0.608696	0.833333
Bacteria	Firmicutes	Clostridia	Clostridiales	Lachnospiraceae		1	0.434783	0.25
Bacteria	Firmicutes	Clostridia	Clostridiales	Lachnospiraceae	Coprococcus	1	1.43478	2.91667
Bacteria	Actinobacteria	Actinobacteria	Actinomycetales	Actinomycetaceae	Actinomyces	1	5.43478	18.3333
Bacteria	Firmicutes	Clostridia	Clostridiales			1	1.34783	1.33333
Bacteria	Firmicutes	Clostridia	Clostridiales	Ruminococcaceae	Oscillospira	1	3.95652	1.83333
Bacteria	Bacteroidetes	Bacteroidia	Bacteroidales	[Odoribacteraceae]	Odoribacter	1	0.304348	2.08333
Bacteria	Firmicutes	Clostridia	Clostridiales	Veillonellaceae	Phascolarctobacterium	1	3.95652	3.66667
Bacteria	Proteobacteria	Gammaproteobacteria	Pseudomonadales	Moraxellaceae	Acinetobacter	1	1	0.416667
Bacteria	Firmicutes	Clostridia	Clostridiales	Clostridiaceae		1	11.9565	9.91667
Bacteria	Firmicutes	Clostridia	Clostridiales	Lachnospiraceae	Dorea	1	0.304348	0.25
Bacteria	Proteobacteria	Gammaproteobacteria	Enterobacteriales	Enterobacteriaceae		1	80.7826	75.9167
Bacteria	Firmicutes	Clostridia	Clostridiales			1	0.826087	0.833333
Bacteria	Firmicutes	Clostridia	Clostridiales	[Mogibacteriaceae]		1	0.130435	0.0833333
Bacteria	Proteobacteria	Deltaproteobacteria	Desulfovibrionales	Desulfovibrionaceae		1	0.130435	0.0833333
Bacteria	Actinobacteria	Coriobacteriia	Coriobacteriales	Coriobacteriaceae		1	0.217391	0.0833333
Bacteria	Firmicutes	Clostridia	Clostridiales	Ruminococcaceae		1	0.130435	0.0833333
Bacteria	Firmicutes	Clostridia	Clostridiales	Ruminococcaceae		1	0.217391	0.166667
Bacteria	Firmicutes	Clostridia	Clostridiales	Lachnospiraceae		1	6.3913	22.6667
Bacteria	Firmicutes	Clostridia	Clostridiales	Dehalobacteriaceae	Dehalobacterium	1	0.173913	0.166667
Bacteria	Firmicutes	Clostridia	Clostridiales	Lachnospiraceae		1	2.34783	1.58333
Bacteria	Firmicutes	Clostridia	Clostridiales	Lachnospiraceae		1	0.0869565	0.0833333
Bacteria	Lentisphaerae	[Lentisphaeria]	Victivallales	Victivallaceae		1	0.0869565	0.0833333
Bacteria	Bacteroidetes	Bacteroidia	Bacteroidales	[Odoribacteraceae]	Odoribacter	1	0.0869565	0.0833333
Bacteria	Firmicutes	Clostridia	Clostridiales	Christensenellaceae		1	0.0869565	1.08333
Bacteria	Firmicutes	Clostridia	Clostridiales	[Mogibacteriaceae]		1	0.391304	0.25
Bacteria	Proteobacteria	Gammaproteobacteria	Enterobacteriales	Enterobacteriaceae		1	0.695652	0.416667
Bacteria	Firmicutes	Clostridia	Clostridiales	Lachnospiraceae		1	0.130435	0.166667
Bacteria	Bacteroidetes	Bacteroidia	Bacteroidales	Rikenellaceae		1	0.26087	0.416667
Bacteria	Firmicutes	Clostridia	Clostridiales	Lachnospiraceae		1	2	1.5

## Sheet: Initial Fecal
Kingdom	Phylum	Class	Order	Family	Genus	Bonferroni P	Captive Mean	Non-captive Mean
Bacteria	Actinobacteria	Coriobacteriia	Coriobacteriales	Coriobacteriaceae		0.00584637	0	3.875
Bacteria	Firmicutes	Clostridia	Clostridiales	[Mogibacteriaceae]		0.00598597	0	4.25
Bacteria	Firmicutes	Clostridia	Clostridiales	Lachnospiraceae	Coprococcus	0.0121287	0.277778	26.5
Bacteria	Bacteroidetes	Bacteroidia	Bacteroidales	Bacteroidaceae	Bacteroides	0.039507	25.3333	0
Bacteria	Firmicutes	Clostridia	Clostridiales	Ruminococcaceae	Ruminococcus	0.0396282	95.3333	0
Bacteria	Firmicutes	Clostridia	Clostridiales	Eubacteriaceae	Acetobacterium	0.0397497	82	0
Bacteria	Firmicutes	Clostridia	Clostridiales	Christensenellaceae		0.0397497	53.3889	0
Bacteria	Bacteroidetes	Bacteroidia	Bacteroidales	Rikenellaceae		0.0526849	0.444444	22.25
Bacteria	Bacteroidetes	Bacteroidia	Bacteroidales	Rikenellaceae		0.0583309	2.11111	76
Bacteria	Bacteroidetes	Bacteroidia	Bacteroidales	[Odoribacteraceae]	Odoribacter	0.064919	0.166667	13.375
Bacteria	Firmicutes	Clostridia	Clostridiales	Lachnospiraceae		0.0669844	0.111111	5.125
Bacteria	Bacteroidetes	Bacteroidia	Bacteroidales	Rikenellaceae		0.0815927	1.88889	13
Bacteria	Firmicutes	Clostridia	Clostridiales	Lachnospiraceae		0.0861362	7.72222	0
Bacteria	Firmicutes	Clostridia	Clostridiales			0.0896402	5.72222	0
Bacteria	Firmicutes	Clostridia	Clostridiales	Christensenellaceae		0.0898945	7.66667	0
Bacteria	Firmicutes	Clostridia	Clostridiales	Christensenellaceae		0.0916901	38.9444	0
Bacteria	Synergistetes	Synergistia	Synergistales	Synergistaceae		0.0922081	116.944	0
Bacteria	Planctomycetes	Planctomycetia	Pirellulales	Pirellulaceae		0.110273	105.389	8.5
Bacteria	Firmicutes	Clostridia	Clostridiales	Christensenellaceae		0.116639	2.05556	26.75
Bacteria	Firmicutes	Clostridia	Clostridiales			0.118821	9.5	1.5
Bacteria	Firmicutes	Clostridia	Clostridiales	Christensenellaceae		0.137442	2.72222	0.25
Bacteria	Bacteroidetes	Bacteroidia	Bacteroidales	Rikenellaceae		0.139534	6.22222	0.125
Bacteria	Actinobacteria	Coriobacteriia	Coriobacteriales	Coriobacteriaceae	Adlercreutzia	0.174822	0.111111	9.75
Bacteria	Firmicutes	Clostridia	Clostridiales	Ruminococcaceae	Oscillospira	0.181323	0.666667	3.875
Bacteria	Firmicutes	Clostridia	Clostridiales	Ruminococcaceae		0.193053	0.0555556	1.875
Bacteria	Firmicutes	Clostridia	Clostridiales	Ruminococcaceae	Ruminococcus	0.213152	0.0555556	1
Bacteria	Firmicutes	Clostridia	Clostridiales	Lachnospiraceae	Coprococcus	0.221696	0	2.625
Bacteria	Bacteroidetes	Bacteroidia	Bacteroidales	Bacteroidaceae	Bacteroides	0.225116	0	9.625
Bacteria	Firmicutes	Clostridia	Clostridiales	Ruminococcaceae	Ruminococcus	0.226264	0	43.625
Bacteria	Firmicutes	Clostridia	Clostridiales	Ruminococcaceae	Oscillospira	0.230006	1.11111	8.25
Bacteria	Firmicutes	Clostridia	Clostridiales	Lachnospiraceae	Coprococcus	0.269629	36.8889	3.25
Bacteria	Firmicutes	Clostridia	Clostridiales			0.322678	11.8333	2.25
Bacteria	Firmicutes	Clostridia	Clostridiales	Ruminococcaceae		0.34641	235.833	8.875
Bacteria	Firmicutes	Clostridia	Clostridiales			0.367566	2.33333	0
Bacteria	Firmicutes	Clostridia	Clostridiales			0.406474	2.77778	0
Bacteria	Firmicutes	Clostridia	Clostridiales	Lachnospiraceae		0.406474	3.16667	0
Bacteria	Firmicutes	Clostridia	Clostridiales	Ruminococcaceae		0.40741	53.7222	6.25
Bacteria	Verrucomicrobia	Verrucomicrobiae	Verrucomicrobiales	Verrucomicrobiaceae	Akkermansia	0.425448	29.2778	0
Bacteria	Firmicutes	Clostridia	Clostridiales	Ruminococcaceae		0.435239	0.333333	6.75
Bacteria	Firmicutes	Clostridia	Clostridiales	Lachnospiraceae		0.633875	14.5	0.625
Bacteria	Actinobacteria	Coriobacteriia	Coriobacteriales	Coriobacteriaceae		0.700269	1.33333	10
Bacteria	Bacteroidetes	Bacteroidia	Bacteroidales	Bacteroidaceae	Bacteroides	0.742959	11.6111	26.5
Bacteria	Firmicutes	Clostridia	Clostridiales	Peptococcaceae		0.776863	16.3333	2.5
Bacteria	Lentisphaerae	[Lentisphaeria]	Victivallales	Victivallaceae		0.779916	3.38889	0
Bacteria	Firmicutes	Clostridia	Clostridiales	Syntrophomonadaceae	Syntrophomonas	0.804886	2.72222	0
Bacteria	Firmicutes	Clostridia	Clostridiales			0.807384	52.6667	10.625
Bacteria	Firmicutes	Clostridia	Clostridiales	Lachnospiraceae		0.843336	7.05556	0
Bacteria	Firmicutes	Clostridia	Clostridiales	Ruminococcaceae	Ruminococcus	0.84706	18.7222	0
Bacteria	Firmicutes	Clostridia	Clostridiales	Lachnospiraceae	Coprococcus	0.848927	11	0
Bacteria	Firmicutes	Clostridia	Clostridiales	Christensenellaceae		0.850796	58.6111	0
Bacteria	Firmicutes	Clostridia	Clostridiales	Clostridiaceae		0.85315	0.222222	7.25
Bacteria	Firmicutes	Clostridia	Clostridiales	Ruminococcaceae		0.956367	19.9444	3.5
Bacteria	Firmicutes	Clostridia	Clostridiales			0.965413	0.0555556	1.375
Bacteria	Firmicutes	Clostridia	Clostridiales	Ruminococcaceae		0.972329	0.0555556	1.375
Bacteria	Firmicutes	Clostridia	Clostridiales			1	3.16667	0.5
Bacteria	Firmicutes	Clostridia	Clostridiales	Veillonellaceae	Phascolarctobacterium	1	102.167	31
Bacteria	Firmicutes	Clostridia	Clostridiales	EtOH8		1	0.222222	2.625
Bacteria	Firmicutes	Clostridia	Clostridiales	Lachnospiraceae		1	0	1.5
Bacteria	Firmicutes	Clostridia	Clostridiales	Lachnospiraceae		1	0	23
Bacteria	Firmicutes	Clostridia	Clostridiales	Lachnospiraceae	Coprococcus	1	0	5.5
Bacteria	Firmicutes	Clostridia	Clostridiales	Lachnospiraceae		1	0	2.625
Bacteria	Firmicutes	Clostridia	Clostridiales	Clostridiaceae		1	200	59.875
Bacteria	Firmicutes	Clostridia	Clostridiales	Lachnospiraceae		1	0.388889	6.125
Bacteria	Firmicutes	Clostridia	Clostridiales			1	1.22222	0
Bacteria	Firmicutes	Clostridia	Clostridiales	Christensenellaceae		1	1.33333	0
Bacteria	Firmicutes	Clostridia	Clostridiales	Lachnospiraceae	Anaerostipes	1	2.16667	57.625
Bacteria	Firmicutes	Clostridia	Clostridiales	Lachnospiraceae	Blautia	1	62.8889	15.375
Bacteria	Firmicutes	Clostridia	Clostridiales	Ruminococcaceae		1	3.66667	0.375
Bacteria	Firmicutes	Clostridia	Clostridiales			1	1.66667	70.5
Bacteria	Firmicutes	Clostridia	Clostridiales	Dehalobacteriaceae	Dehalobacterium	1	2.44444	0.125
Bacteria	Firmicutes	Clostridia	Clostridiales	Lachnospiraceae		1	0.111111	4.125
Bacteria	Firmicutes	Clostridia	Clostridiales	Ruminococcaceae		1	1.11111	0
Bacteria	Firmicutes	Clostridia	Clostridiales	[Mogibacteriaceae]		1	0.833333	9.375
Bacteria	Firmicutes	Clostridia	Clostridiales	Lachnospiraceae	Blautia	1	1.83333	0
Bacteria	Firmicutes	Clostridia	Clostridiales	Lachnospiraceae	Dorea	1	2.44444	0
Bacteria	Firmicutes	Clostridia	Clostridiales	Clostridiaceae	Clostridium	1	3.38889	0.125
Bacteria	Firmicutes	Clostridia	Clostridiales			1	2.27778	0.125
Bacteria	Firmicutes	Clostridia	Clostridiales	Lachnospiraceae		1	5.11111	22.75
Bacteria	Firmicutes	Clostridia	Clostridiales			1	0.833333	0
Bacteria	Bacteroidetes	Bacteroidia	Bacteroidales	Bacteroidaceae	Bacteroides	1	2.83333	35.125
Bacteria	Firmicutes	Clostridia	Clostridiales	Clostridiaceae		1	52.1667	5.625
Bacteria	Bacteroidetes	Bacteroidia	Bacteroidales	Porphyromonadaceae	Parabacteroides	1	9	1.625
Bacteria	Firmicutes	Clostridia	Clostridiales	Lachnospiraceae		1	0.0555556	4.5
Bacteria	Firmicutes	Clostridia	Clostridiales			1	2.27778	0
Bacteria	Firmicutes	Clostridia	Clostridiales	Dehalobacteriaceae	Dehalobacterium	1	1.72222	0
Bacteria	Firmicutes	Clostridia	Clostridiales	Lachnospiraceae	Epulopiscium	1	5.77778	0
Bacteria	Firmicutes	Clostridia	Clostridiales	Lachnospiraceae		1	0.222222	6.375
Bacteria	Firmicutes	Clostridia	Clostridiales	Ruminococcaceae		1	0	0.375
Bacteria	Firmicutes	Clostridia	Clostridiales			1	0	0.375
Bacteria	Firmicutes	Clostridia	Clostridiales	[Mogibacteriaceae]		1	0	0.375
Bacteria	Firmicutes	Clostridia	Clostridiales	Lachnospiraceae		1	0.0555556	3.125
Bacteria	Firmicutes	Clostridia	Clostridiales			1	0	1.25
Bacteria	Firmicutes	Clostridia	Clostridiales			1	0	0.875
Bacteria	Bacteroidetes	Bacteroidia	Bacteroidales	Rikenellaceae		1	0	1.125
Bacteria	Firmicutes	Clostridia	Clostridiales	Ruminococcaceae		1	0	0.875
Bacteria	Firmicutes	Clostridia	Clostridiales	Dehalobacteriaceae	Dehalobacterium	1	0	0.75
Bacteria	Firmicutes	Clostridia	Clostridiales	Christensenellaceae		1	0	2.375
Bacteria	Firmicutes	Clostridia	Clostridiales	Veillonellaceae		1	0	6
Bacteria	Firmicutes	Clostridia	Clostridiales	Lachnospiraceae	Blautia	1	0	2.5
Bacteria	Actinobacteria	Coriobacteriia	Coriobacteriales	Coriobacteriaceae	Eggerthella	1	2.88889	16.25
Bacteria	Firmicutes	Clostridia	Clostridiales	Ruminococcaceae		1	35.3889	0.125
Bacteria	Firmicutes	Clostridia	Clostridiales	Ruminococcaceae		1	0.0555556	5.625
Bacteria	Firmicutes	Clostridia	Clostridiales	Ruminococcaceae		1	3.38889	7.875
Bacteria	Tenericutes	RF3	ML615J	28		1	8.22222	0.125
Bacteria	Firmicutes	Clostridia	Clostridiales			1	12.6667	5.25
Bacteria	Bacteroidetes	Bacteroidia	Bacteroidales	Bacteroidaceae	Bacteroides	1	0.944444	14.625
Bacteria	Firmicutes	Clostridia	Clostridiales			1	1.22222	13.125
Bacteria	Firmicutes	Clostridia	Clostridiales	Lachnospiraceae		1	26.9444	8.125
Bacteria	Proteobacteria	Betaproteobacteria	Burkholderiales	Oxalobacteraceae	Oxalobacter	1	3.05556	0.875
Bacteria	Firmicutes	Clostridia	Clostridiales	Lachnospiraceae	Coprococcus	1	1.27778	0
Bacteria	Firmicutes	Clostridia	Clostridiales			1	1.16667	0
Bacteria	Firmicutes	Clostridia	Clostridiales			1	1.61111	0
Bacteria	Firmicutes	Clostridia	Clostridiales	Ruminococcaceae		1	4.22222	0
Bacteria	Bacteroidetes	Bacteroidia	Bacteroidales	Porphyromonadaceae	Parabacteroides	1	2.94444	0
Bacteria	Firmicutes	Bacilli	Lactobacillales	Streptococcaceae	Lactococcus	1	9.27778	0
Bacteria	Firmicutes	Clostridia	Clostridiales			1	1.66667	0.125
Bacteria	Firmicutes	Clostridia	Clostridiales	Lachnospiraceae		1	3.88889	59.875
Bacteria	Firmicutes	Clostridia	Clostridiales	Ruminococcaceae		1	1.44444	0.25
Bacteria	Firmicutes	Clostridia	Clostridiales			1	1.5	10.125
Bacteria	Bacteroidetes	Bacteroidia	Bacteroidales	Bacteroidaceae	Bacteroides	1	2.16667	27.625
Bacteria	Firmicutes	Clostridia	Clostridiales	Ruminococcaceae		1	0.222222	1.75
Bacteria	Firmicutes	Clostridia	Clostridiales	[Mogibacteriaceae]		1	20.5	8.125
Bacteria	Firmicutes	Clostridia	Clostridiales			1	15.2222	6
Bacteria	Firmicutes	Clostridia	Clostridiales	Ruminococcaceae		1	2.11111	0.125
Bacteria	Firmicutes	Clostridia	Clostridiales	Christensenellaceae		1	0.111111	3.25
Bacteria	Firmicutes	Clostridia	Clostridiales	Lachnospiraceae	Coprococcus	1	0.944444	5.375
Bacteria	Lentisphaerae	[Lentisphaeria]	Victivallales	Victivallaceae		1	1.05556	0
Bacteria	Firmicutes	Clostridia	Clostridiales			1	2.55556	0.875
Bacteria	Bacteroidetes	Bacteroidia	Bacteroidales	Porphyromonadaceae	Parabacteroides	1	10.2778	22.875
Bacteria	Firmicutes	Clostridia	Clostridiales	Lachnospiraceae		1	0.944444	0
Bacteria	Firmicutes	Clostridia	Clostridiales	Christensenellaceae		1	1.5	0
Bacteria	Firmicutes	Clostridia	Clostridiales	Dehalobacteriaceae		1	3.11111	0
Bacteria	Firmicutes	Clostridia	Clostridiales	Lachnospiraceae	Coprococcus	1	0.111111	1.125
Bacteria	Firmicutes	Clostridia	Clostridiales	Ruminococcaceae	Oscillospira	1	1.11111	0.25
Bacteria	Firmicutes	Clostridia	Clostridiales	Lachnospiraceae		1	3.44444	1
Bacteria	Firmicutes	Clostridia	Clostridiales	Ruminococcaceae	Ruminococcus	1	0.166667	4
Bacteria	Firmicutes	Clostridia	Clostridiales	Christensenellaceae		1	1.72222	0.5
Bacteria	Firmicutes	Clostridia	Clostridiales	Ruminococcaceae		1	0.222222	3
Bacteria	Firmicutes	Clostridia	Clostridiales	Lachnospiraceae		1	0.333333	1
Bacteria	Firmicutes	Clostridia	Clostridiales	Lachnospiraceae		1	4.94444	72.125
Bacteria	Firmicutes	Clostridia	Clostridiales	[Mogibacteriaceae]		1	0.555556	0
Bacteria	Proteobacteria	Gammaproteobacteria	Enterobacteriales	Enterobacteriaceae		1	18.5	4
Bacteria	Firmicutes	Clostridia	Clostridiales	Lachnospiraceae		1	0.944444	0
Bacteria	Firmicutes	Clostridia	Clostridiales			1	2.33333	0
Bacteria	Firmicutes	Clostridia	Clostridiales	Christensenellaceae		1	0.277778	1.25
Bacteria	Firmicutes	Clostridia	Clostridiales	Ruminococcaceae		1	0.0555556	1.875
Bacteria	Firmicutes	Clostridia	Clostridiales	Ruminococcaceae		1	0	0.25
Bacteria	Firmicutes	Clostridia	Clostridiales	Ruminococcaceae		1	0	0.25
Bacteria	Firmicutes	Clostridia	Clostridiales	Ruminococcaceae		1	0	0.25
Bacteria	Firmicutes	Clostridia	Clostridiales	Lachnospiraceae		1	0	0.25
Bacteria	Bacteroidetes	Bacteroidia	Bacteroidales	[Odoribacteraceae]	Odoribacter	1	0	0.375
Bacteria	Bacteroidetes	Bacteroidia	Bacteroidales	[Odoribacteraceae]	Odoribacter	1	0	1
Bacteria	Firmicutes	Clostridia	Clostridiales	Dehalobacteriaceae	Dehalobacterium	1	0	0.375
Bacteria	Firmicutes	Clostridia	Clostridiales	Christensenellaceae		1	0	2
Bacteria	Firmicutes	Clostridia	Clostridiales	Christensenellaceae		1	0	0.5
Bacteria	Firmicutes	Clostridia	Clostridiales	Lachnospiraceae		1	0	0.375
Bacteria	Firmicutes	Clostridia	Clostridiales	Lachnospiraceae	Coprococcus	1	0	0.375
Bacteria	Firmicutes	Clostridia	Clostridiales	Lachnospiraceae	Coprococcus	1	0	0.375
Bacteria	Actinobacteria	Coriobacteriia	Coriobacteriales	Coriobacteriaceae	Adlercreutzia	1	0	1.625
Bacteria	Firmicutes	Clostridia	Clostridiales	Ruminococcaceae		1	0	1.5
Bacteria	Firmicutes	Clostridia	Clostridiales	Ruminococcaceae		1	0	0.375
Bacteria	Firmicutes	Clostridia	Clostridiales	Ruminococcaceae		1	0	3.125
Bacteria	Firmicutes	Clostridia	Clostridiales			1	0	0.375
Bacteria	Bacteroidetes	Bacteroidia	Bacteroidales			1	0	13.125
Bacteria	Lentisphaerae	[Lentisphaeria]	Victivallales	Victivallaceae		1	0	1
Bacteria	Firmicutes	Clostridia	Clostridiales			1	0	0.625
Bacteria	Firmicutes	Clostridia	Clostridiales	Ruminococcaceae		1	0	2.875
Bacteria	Firmicutes	Clostridia	Clostridiales	Ruminococcaceae	Ruminococcus	1	0	5
Bacteria	Firmicutes	Clostridia	Clostridiales	Ruminococcaceae		1	0	1.5
Bacteria	Firmicutes	Clostridia	Clostridiales	Christensenellaceae		1	1.72222	0.375
Bacteria	Firmicutes	Erysipelotrichi	Erysipelotrichales	Erysipelotrichaceae		1	1.38889	6.25
Bacteria	Firmicutes	Clostridia	Clostridiales	Lachnospiraceae		1	0.166667	2.875
Bacteria	Firmicutes	Clostridia	Clostridiales	Ruminococcaceae		1	6.72222	7.375
Bacteria	Firmicutes	Clostridia	Clostridiales	Ruminococcaceae		1	1.16667	31.75
Bacteria	Bacteroidetes	Bacteroidia	Bacteroidales	Bacteroidaceae	Bacteroides	1	4.11111	1.375
Bacteria	Firmicutes	Clostridia	Clostridiales	Ruminococcaceae	Oscillospira	1	1.77778	0.25
Bacteria	Bacteroidetes	Bacteroidia	Bacteroidales	[Odoribacteraceae]	Odoribacter	1	1.5	5.5
Bacteria	Firmicutes	Clostridia	Clostridiales	Ruminococcaceae	Ruminococcus	1	0.277778	4
Bacteria	Firmicutes	Clostridia	Clostridiales			1	8.83333	55.25
Bacteria	Firmicutes	Clostridia	Clostridiales	Ruminococcaceae		1	0.833333	0.125
Bacteria	Firmicutes	Clostridia	Clostridiales	Lachnospiraceae	Coprococcus	1	0.944444	0.125
Bacteria	Firmicutes	Clostridia	Clostridiales	[Mogibacteriaceae]	Anaerovorax	1	0.0555556	0.375
Bacteria	Firmicutes	Clostridia	Clostridiales	Ruminococcaceae		1	0.0555556	0.375
Bacteria	Firmicutes	Clostridia	Clostridiales	Ruminococcaceae		1	1.27778	0.25
Bacteria	Bacteroidetes	Bacteroidia	Bacteroidales	Rikenellaceae		1	7.61111	18.125
Bacteria	Firmicutes	Clostridia	Clostridiales	Ruminococcaceae	Oscillospira	1	0.444444	0
Bacteria	Firmicutes	Clostridia	Clostridiales	Peptococcaceae	Dehalobacter_Syntrophobotulus	1	0.444444	0
Bacteria	Firmicutes	Clostridia	Clostridiales	Lachnospiraceae		1	1.33333	17.625
Bacteria	Firmicutes	Clostridia	Clostridiales	Lachnospiraceae		1	0.5	0
Bacteria	Actinobacteria	Coriobacteriia	Coriobacteriales	Coriobacteriaceae		1	0.666667	0
Bacteria	Firmicutes	Clostridia	Clostridiales	Ruminococcaceae		1	0.666667	0
Bacteria	Bacteroidetes	Bacteroidia	Bacteroidales	Rikenellaceae	AF12	1	0.777778	0
Bacteria	Firmicutes	Clostridia	Clostridiales	Ruminococcaceae		1	1.77778	0
Bacteria	Bacteroidetes	Bacteroidia	Bacteroidales	Bacteroidaceae	Bacteroides	1	3.16667	0
Bacteria	Firmicutes	Clostridia	Clostridiales	Lachnospiraceae		1	2	0.5
Bacteria	Firmicutes	Clostridia	Clostridiales	Ruminococcaceae		1	5.38889	1.125
Bacteria	Firmicutes	Clostridia	Clostridiales	Christensenellaceae		1	0.888889	0.25
Bacteria	Firmicutes	Clostridia	Clostridiales	Lachnospiraceae		1	6.11111	3.375
Bacteria	Bacteroidetes	Bacteroidia	Bacteroidales	Bacteroidaceae	Bacteroides	1	9.88889	43.75
Bacteria	Firmicutes	Clostridia	Clostridiales	Ruminococcaceae		1	3.72222	0.625
Bacteria	Bacteroidetes	Bacteroidia	Bacteroidales	Bacteroidaceae	Bacteroides	1	21.8889	51.625
Bacteria	Firmicutes	Clostridia	Clostridiales	Clostridiaceae	Clostridium	1	33.7778	14.625
Bacteria	Firmicutes	Clostridia	Clostridiales	Ruminococcaceae		1	2.38889	9.875
Bacteria	Bacteroidetes	Bacteroidia	Bacteroidales	[Barnesiellaceae]		1	0.388889	13.875
Bacteria	Firmicutes	Clostridia	Clostridiales	Lachnospiraceae		1	0.333333	0.625
Bacteria	Actinobacteria	Coriobacteriia	Coriobacteriales	Coriobacteriaceae		1	2.27778	0.25
Bacteria	Firmicutes	Clostridia	Clostridiales	Ruminococcaceae		1	1.77778	0.25
Bacteria	Firmicutes	Clostridia	Clostridiales	[Mogibacteriaceae]		1	1.77778	0.625
Bacteria	Firmicutes	Clostridia	Clostridiales	Lachnospiraceae	Coprococcus	1	1.94444	64.125
Bacteria	Firmicutes	Clostridia	Clostridiales	Ruminococcaceae	Ruminococcus	1	1.11111	46.75
Bacteria	Lentisphaerae	[Lentisphaeria]	Victivallales	Victivallaceae		1	0.777778	1.5
Bacteria	Bacteroidetes	Bacteroidia	Bacteroidales	Rikenellaceae	Rikenella	1	2.88889	4.125
Bacteria	Firmicutes	Clostridia	Clostridiales	Lachnospiraceae	Coprococcus	1	1.55556	7.75
Bacteria	Firmicutes	Clostridia	Clostridiales	Christensenellaceae	Christensenella	1	0.444444	0
Bacteria	Firmicutes	Clostridia	Clostridiales	Ruminococcaceae		1	0.388889	0
Bacteria	Firmicutes	Clostridia	Clostridiales	Ruminococcaceae		1	0.444444	0
Bacteria	Firmicutes	Clostridia	Clostridiales	Ruminococcaceae	Oscillospira	1	0.444444	0
Bacteria	Firmicutes	Clostridia	Clostridiales	Ruminococcaceae		1	0.666667	0
Bacteria	Firmicutes	Clostridia	Clostridiales	Syntrophomonadaceae	Syntrophomonas	1	0.611111	0
Bacteria	Firmicutes	Clostridia	Clostridiales	Ruminococcaceae		1	0.5	0
Bacteria	Firmicutes	Clostridia	Clostridiales	Lachnospiraceae	Coprococcus	1	3.22222	2.125
Bacteria	Lentisphaerae	[Lentisphaeria]	Victivallales	Victivallaceae		1	0.666667	0
Bacteria	Firmicutes	Clostridia	Clostridiales			1	0.611111	0
Bacteria	Proteobacteria	Alphaproteobacteria	RF32			1	0.777778	0
Bacteria	Firmicutes	Clostridia	Clostridiales	Lachnospiraceae	Coprococcus	1	0.722222	0
Bacteria	Firmicutes	Clostridia	Clostridiales	Ruminococcaceae		1	0.611111	0
Bacteria	Firmicutes	Clostridia	Clostridiales	Ruminococcaceae		1	0.666667	0
Bacteria	Firmicutes	Clostridia	Clostridiales	Ruminococcaceae		1	0.944444	0
Bacteria	Lentisphaerae	[Lentisphaeria]	Victivallales	Victivallaceae		1	0.833333	0
Bacteria	Firmicutes	Clostridia	Clostridiales			1	0.888889	0
Bacteria	Firmicutes	Clostridia	Clostridiales	Ruminococcaceae		1	0.888889	0.25
Bacteria	Spirochaetes	Spirochaetes	Sphaerochaetales	Sphaerochaetaceae	Sphaerochaeta	1	1.22222	0
Bacteria	Firmicutes	Clostridia	Clostridiales	Ruminococcaceae		1	3.33333	0
Bacteria	Firmicutes	Clostridia	Clostridiales			1	15.0556	0
Bacteria	Firmicutes	Clostridia	Clostridiales	Eubacteriaceae		1	0.555556	0.125
Bacteria	Firmicutes	Clostridia	Clostridiales	Clostridiaceae	Clostridium	1	0.333333	0.875
Bacteria	Firmicutes	Clostridia	Clostridiales	Lachnospiraceae	Anaerostipes	1	0.555556	1.125
Bacteria	Firmicutes	Clostridia	Clostridiales	[Mogibacteriaceae]		1	0.388889	1
Bacteria	Bacteroidetes	Bacteroidia	Bacteroidales	Bacteroidaceae	Bacteroides	1	3.33333	57.125
Bacteria	Proteobacteria	Gammaproteobacteria	Enterobacteriales	Enterobacteriaceae		1	30.6111	1.75
Bacteria	Lentisphaerae	[Lentisphaeria]	Victivallales	Victivallaceae		1	1.77778	5.25
Bacteria	Firmicutes	Clostridia	Clostridiales	Peptococcaceae	Desulfurispora	1	1.61111	0.375
Bacteria	Firmicutes	Clostridia	Clostridiales	Christensenellaceae		1	9.22222	0.125
Bacteria	Firmicutes	Clostridia	Clostridiales	Lachnospiraceae		1	1	2.75
Bacteria	Firmicutes	Clostridia	Clostridiales	Lachnospiraceae	Blautia	1	0.888889	0.375
Bacteria	Firmicutes	Clostridia	Clostridiales	Christensenellaceae		1	0.166667	1
Bacteria	Firmicutes	Clostridia	Clostridiales			1	0.888889	0.375
Bacteria	Firmicutes	Erysipelotrichi	Erysipelotrichales	Erysipelotrichaceae		1	2	0.125
Bacteria	Firmicutes	Clostridia	Clostridiales	Ruminococcaceae		1	0.277778	0
Bacteria	Firmicutes	Clostridia	Clostridiales	Christensenellaceae		1	0.277778	0
Bacteria	Firmicutes	Clostridia	Clostridiales	Ruminococcaceae		1	0.555556	0
Bacteria	Proteobacteria	Deltaproteobacteria	Myxococcales			1	0.611111	0
Bacteria	Firmicutes	Clostridia	Clostridiales	Ruminococcaceae		1	0.333333	0
Bacteria	Bacteroidetes	Bacteroidia	Bacteroidales	Rikenellaceae		1	0.666667	0
Bacteria	Firmicutes	Clostridia	Clostridiales			1	0.5	0
Bacteria	Bacteroidetes	Bacteroidia	Bacteroidales	[Odoribacteraceae]	Odoribacter	1	0.666667	0
Bacteria	Firmicutes	Clostridia	Clostridiales	Ruminococcaceae		1	0.611111	0
Bacteria	Lentisphaerae	[Lentisphaeria]	Victivallales	Victivallaceae		1	0.444444	0
Bacteria	Actinobacteria	Coriobacteriia	Coriobacteriales	Coriobacteriaceae		1	0.611111	0
Bacteria	Proteobacteria	Deltaproteobacteria	Desulfovibrionales	Desulfovibrionaceae		1	3.44444	3.375
Bacteria	Firmicutes	Clostridia	Clostridiales	Lachnospiraceae		1	5.44444	23.625
Bacteria	Firmicutes	Clostridia	Clostridiales	Lachnospiraceae	Coprococcus	1	19.9444	5.25
Bacteria	Firmicutes	Clostridia	Clostridiales	Christensenellaceae		1	0.777778	0.125
Bacteria	Firmicutes	Clostridia	Clostridiales	Lachnospiraceae		1	38.6111	21.125
Bacteria	Bacteroidetes	Bacteroidia	Bacteroidales	Porphyromonadaceae	Parabacteroides	1	2.88889	9.875
Bacteria	Bacteroidetes	Bacteroidia	Bacteroidales	[Odoribacteraceae]	Butyricimonas	1	0.277778	1.25
Bacteria	Firmicutes	Clostridia	Clostridiales			1	0.722222	0.125
Bacteria	Proteobacteria	Betaproteobacteria				1	7.33333	5.75
Bacteria	Firmicutes	Clostridia	Clostridiales			1	13.9444	8.5
Bacteria	Firmicutes	Clostridia	Clostridiales	Ruminococcaceae		1	18.5556	25
Bacteria	Firmicutes	Clostridia	Clostridiales	Ruminococcaceae		1	0.444444	0.125
Bacteria	Firmicutes	Clostridia	Clostridiales	[Mogibacteriaceae]		1	0.888889	3.875
Bacteria	Firmicutes	Clostridia	Clostridiales	Christensenellaceae		1	0.111111	0.375
Bacteria	Firmicutes	Clostridia	Clostridiales	Ruminococcaceae		1	79.4444	3.375
Bacteria	Lentisphaerae	[Lentisphaeria]	Victivallales	Victivallaceae		1	0.333333	2
Bacteria	Bacteroidetes	Bacteroidia	Bacteroidales	Rikenellaceae		1	4.94444	13
Bacteria	Firmicutes	Clostridia	Clostridiales			1	0.0555556	2.75
Bacteria	Bacteroidetes	Bacteroidia	Bacteroidales	Bacteroidaceae	Bacteroides	1	0.0555556	18.5
Bacteria	Bacteroidetes	Bacteroidia	Bacteroidales	Bacteroidaceae	Bacteroides	1	0.0555556	2.125
Bacteria	Firmicutes	Clostridia	Clostridiales	Ruminococcaceae		1	0.0555556	1.75
Bacteria	Bacteroidetes	Bacteroidia	Bacteroidales	Bacteroidaceae	Bacteroides	1	0.222222	3.625
Bacteria	Actinobacteria	Actinobacteria	Actinomycetales	Pseudonocardiaceae	Pseudonocardia	1	0	0.125
Bacteria	Proteobacteria	Alphaproteobacteria	RF32			1	0	0.75
Bacteria	Firmicutes	Clostridia	Clostridiales	Lachnospiraceae		1	0	11.125
Bacteria	Firmicutes	Clostridia	Clostridiales	Ruminococcaceae		1	0	0.25
Bacteria	Firmicutes	Clostridia	Clostridiales	Ruminococcaceae		1	0	0.125
Bacteria	Firmicutes	Clostridia	Clostridiales	Lachnospiraceae	Epulopiscium	1	0	0.25
Bacteria	Bacteroidetes	Bacteroidia	Bacteroidales	Rikenellaceae		1	0	0.375
Bacteria	Firmicutes	Clostridia	Clostridiales	Ruminococcaceae		1	0	0.125
Bacteria	Bacteroidetes	Bacteroidia	Bacteroidales	[Odoribacteraceae]	Butyricimonas	1	0	0.625
Bacteria	Spirochaetes	Spirochaetes	Spirochaetales	Spirochaetaceae	Treponema	1	0	0.75
Bacteria	Firmicutes	Clostridia	Clostridiales			1	0	6.25
Bacteria	Firmicutes	Clostridia	Clostridiales			1	0	0.5
Bacteria	Firmicutes	Clostridia	Clostridiales	Lachnospiraceae		1	0	0.25
Bacteria	Lentisphaerae	[Lentisphaeria]	Victivallales	Victivallaceae		1	0	0.125
Bacteria	Firmicutes	Clostridia	Clostridiales	Ruminococcaceae		1	0	0.125
Bacteria	Bacteroidetes	Bacteroidia	Bacteroidales	[Odoribacteraceae]	Butyricimonas	1	0	0.25
Bacteria	Bacteroidetes	Flavobacteriia	Flavobacteriales	Flavobacteriaceae	Flavobacterium	1	0	0.125
Bacteria	Verrucomicrobia	Verrucomicrobiae	Verrucomicrobiales	Verrucomicrobiaceae	Luteolibacter	1	0	0.125
Bacteria	Firmicutes	Clostridia	Clostridiales	Ruminococcaceae	Ruminococcus	1	0	0.5
Bacteria	Firmicutes	Clostridia	Clostridiales	Dehalobacteriaceae	Dehalobacterium	1	0	0.125
Bacteria	Firmicutes	Clostridia	Clostridiales			1	0	0.375
Bacteria	Firmicutes	Clostridia	Clostridiales	Ruminococcaceae		1	0	0.125
Bacteria	Actinobacteria	Actinobacteria	Actinomycetales	Microbacteriaceae	Leucobacter	1	0	0.125
Bacteria	Firmicutes	Bacilli	Bacillales	Bacillaceae	Bacillus	1	0	2.25
Bacteria	Firmicutes	Clostridia	Clostridiales	Ruminococcaceae		1	0	2.75
Bacteria	Proteobacteria	Alphaproteobacteria	RF32			1	0	0.125
Bacteria	Tenericutes	Mollicutes	RF39			1	0	1.375
Bacteria	Firmicutes	Clostridia	Clostridiales	Lachnospiraceae		1	0	2.125
Bacteria	Bacteroidetes	Bacteroidia	Bacteroidales	Rikenellaceae		1	0	0.25
Bacteria	Tenericutes	RF3	ML615J	28		1	0	0.25
Bacteria	Firmicutes	Clostridia	Clostridiales	Ruminococcaceae		1	0	0.125
Bacteria	Firmicutes	Clostridia	Clostridiales			1	0	0.25
Bacteria	Firmicutes	Clostridia	Clostridiales	Ruminococcaceae		1	0	0.5
Bacteria	Proteobacteria	Deltaproteobacteria	Desulfovibrionales	Desulfovibrionaceae	Bilophila	1	0	0.125
Bacteria	Firmicutes	Clostridia	Clostridiales	Christensenellaceae		1	0	0.125
Bacteria	Firmicutes	Clostridia	Clostridiales			1	0	0.125
Bacteria	Firmicutes	Bacilli	Bacillales	Paenibacillaceae	Paenibacillus	1	0	0.375
Bacteria	Cyanobacteria	4C0d	2	YS2		1	0	2.5
Bacteria	Firmicutes	Clostridia	Clostridiales	Ruminococcaceae		1	0	0.375
Bacteria	Tenericutes	Mollicutes	RF39			1	0	0.125
Bacteria	Bacteroidetes	Flavobacteriia	Flavobacteriales	[Weeksellaceae]	Elizabethkingia	1	0	0.125
Bacteria	Tenericutes	Mollicutes	RF39			1	0	0.75
Bacteria	Proteobacteria	Alphaproteobacteria				1	0	0.625
Bacteria	Proteobacteria	Gammaproteobacteria	Pseudomonadales	Pseudomonadaceae	Pseudomonas	1	0	0.375
Bacteria	Proteobacteria	Gammaproteobacteria	Enterobacteriales	Enterobacteriaceae	Erwinia	1	0	0.125
Bacteria	Firmicutes	Clostridia	Clostridiales	Lachnospiraceae	[Ruminococcus]	1	0	0.25
Bacteria	Proteobacteria	Gammaproteobacteria	Xanthomonadales	Sinobacteraceae	Steroidobacter	1	0	0.125
Bacteria	Proteobacteria	Gammaproteobacteria	Xanthomonadales	Xanthomonadaceae		1	0	0.125
Bacteria	Firmicutes	Clostridia	Clostridiales	Christensenellaceae		1	0	0.25
Bacteria	Firmicutes	Clostridia	Clostridiales	Ruminococcaceae	Ruminococcus	1	0	0.25
Bacteria	Bacteroidetes	Sphingobacteriia	Sphingobacteriales	Sphingobacteriaceae	Sphingobacterium	1	0	0.125
Bacteria	Tenericutes	Mollicutes	RF39			1	0	1.75
Bacteria	Firmicutes	Clostridia	Clostridiales	Ruminococcaceae	Ruminococcus	1	0	4.125
Bacteria	Firmicutes	Clostridia	Clostridiales	Ruminococcaceae	Ruminococcus	1	0	0.875
Bacteria	Proteobacteria	Alphaproteobacteria	RF32			1	0	2.125
Bacteria	Proteobacteria	Deltaproteobacteria	Desulfovibrionales	Desulfovibrionaceae		1	0	0.125
Bacteria	Firmicutes	Clostridia	Clostridiales			1	0	1.625
Bacteria	Deferribacteres	Deferribacteres	Deferribacterales	Deferribacteraceae	Mucispirillum	1	0	0.375
Bacteria	Firmicutes	Clostridia	Clostridiales	Ruminococcaceae		1	0	0.125
Bacteria	Firmicutes	Bacilli	Bacillales	Staphylococcaceae	Jeotgalicoccus	1	0	0.125
Bacteria	Firmicutes	Clostridia	Clostridiales	Ruminococcaceae		1	0	0.125
Bacteria	Firmicutes	Clostridia	Clostridiales	Ruminococcaceae		1	0	0.125
Bacteria	Bacteroidetes	Flavobacteriia	Flavobacteriales	[Weeksellaceae]	Wautersiella	1	0	0.25
Bacteria	Bacteroidetes	Flavobacteriia	Flavobacteriales	Flavobacteriaceae		1	0	0.125
Bacteria	Planctomycetes	Planctomycetia	Pirellulales	Pirellulaceae		1	0	0.125
Bacteria	Firmicutes	Clostridia	Clostridiales	Christensenellaceae		1	0	0.125
Bacteria	Tenericutes	Mollicutes	RF39			1	0	1.25
Bacteria	Firmicutes	Clostridia	Clostridiales	Ruminococcaceae		1	0	0.25
Bacteria	Bacteroidetes	Bacteroidia	Bacteroidales	Rikenellaceae		1	0	1.25
Bacteria	Actinobacteria	Coriobacteriia	Coriobacteriales	Coriobacteriaceae		1	0	0.125
Bacteria	Firmicutes	Clostridia	Clostridiales	Ruminococcaceae		1	0	0.125
Bacteria	Firmicutes	Clostridia	Clostridiales			1	0	0.125
Bacteria	Proteobacteria	Alphaproteobacteria	RF32			1	0	0.25
Bacteria	Firmicutes	Clostridia	Clostridiales	Christensenellaceae		1	0	0.25
Bacteria	Firmicutes	Clostridia	Clostridiales			1	0	0.375
Bacteria	Firmicutes	Clostridia	Clostridiales	Ruminococcaceae	Ruminococcus	1	0	1.125
Bacteria	Firmicutes	Clostridia	Clostridiales			1	0	0.75
Bacteria	Firmicutes	Clostridia	Clostridiales	Ruminococcaceae		1	2.55556	0.5
Bacteria	Bacteroidetes	Bacteroidia	Bacteroidales	Rikenellaceae		1	2	5.625
Bacteria	Fusobacteria	Fusobacteriia	Fusobacteriales	Fusobacteriaceae	Fusobacterium	1	4.61111	0.125
Bacteria	Firmicutes	Clostridia	Clostridiales	Ruminococcaceae	Oscillospira	1	0.833333	2.25
Bacteria	Bacteroidetes	Bacteroidia	Bacteroidales	Porphyromonadaceae	Parabacteroides	1	0.277778	5.25
Bacteria	Firmicutes	Clostridia	Clostridiales	[Mogibacteriaceae]		1	8.94444	4.25
Bacteria	Bacteroidetes	Bacteroidia	Bacteroidales	Bacteroidaceae	Bacteroides	1	0.555556	2
Bacteria	Firmicutes	Clostridia	Clostridiales	Ruminococcaceae		1	0.0555556	0.625
Bacteria	Tenericutes	Mollicutes	RF39			1	0.0555556	0.625
Bacteria	Proteobacteria	Gammaproteobacteria	Pseudomonadales	Pseudomonadaceae	Pseudomonas	1	0.0555556	2.625
Bacteria	Firmicutes	Clostridia	Clostridiales	EtOH8		1	0.888889	0.25
Bacteria	Bacteroidetes	Bacteroidia	Bacteroidales	[Odoribacteraceae]	Odoribacter	1	7.66667	14.375
Bacteria	Firmicutes	Clostridia	Clostridiales	Ruminococcaceae		1	0.222222	0
Bacteria	Firmicutes	Clostridia	Clostridiales	Ruminococcaceae	Ruminococcus	1	0.222222	0
Bacteria	Firmicutes	Clostridia	Clostridiales	Ruminococcaceae	Anaerotruncus	1	0.277778	0
Bacteria	Firmicutes	Clostridia	Clostridiales	Christensenellaceae		1	0.277778	0
Bacteria	Firmicutes	Clostridia	Clostridiales	Ruminococcaceae		1	0.333333	0
Bacteria	Bacteroidetes	Bacteroidia	Bacteroidales			1	0.388889	0
Bacteria	Firmicutes	Clostridia	Clostridiales	Ruminococcaceae		1	0.555556	0
Bacteria	Lentisphaerae	[Lentisphaeria]	Victivallales	Victivallaceae		1	0.388889	0
Bacteria	Firmicutes	Erysipelotrichi	Erysipelotrichales	Erysipelotrichaceae	[Eubacterium]	1	0.388889	0
Bacteria	Cyanobacteria	4C0d	2	YS2		1	0.611111	0
Bacteria	Proteobacteria	Alphaproteobacteria				1	0.611111	0
Bacteria	Firmicutes	Clostridia	Clostridiales	Ruminococcaceae		1	0.0555556	0.25
Bacteria	Firmicutes	Clostridia	Clostridiales	Ruminococcaceae		1	0.0555556	0.25
Bacteria	Firmicutes	Clostridia	Clostridiales	Peptococcaceae		1	0.555556	1.125
Bacteria	Firmicutes	Clostridia	Clostridiales	Ruminococcaceae	Oscillospira	1	1	1.375
Bacteria	Firmicutes	Clostridia	Clostridiales	Lachnospiraceae		1	1.33333	0.5
Bacteria	Firmicutes	Clostridia	Clostridiales	Ruminococcaceae	Oscillospira	1	7.27778	5.875
Bacteria	Firmicutes	Clostridia	Clostridiales	Lachnospiraceae		1	1.94444	8.75
Bacteria	Firmicutes	Clostridia	Clostridiales	Ruminococcaceae		1	0.333333	3.25
Bacteria	Firmicutes	Clostridia	Clostridiales	Peptostreptococcaceae		1	5.22222	4.5
Bacteria	Actinobacteria	Coriobacteriia	Coriobacteriales	Coriobacteriaceae		1	3.22222	2
Bacteria	Firmicutes	Clostridia	Clostridiales			1	6.55556	17.75
Bacteria	Verrucomicrobia	Verrucomicrobiae	Verrucomicrobiales	Verrucomicrobiaceae	Akkermansia	1	8.83333	38
Bacteria	Firmicutes	Clostridia	Clostridiales			1	0.5	0.25
Bacteria	Bacteroidetes	Bacteroidia	Bacteroidales	Porphyromonadaceae	Parabacteroides	1	4.27778	2.75
Bacteria	Firmicutes	Clostridia	Clostridiales	Ruminococcaceae		1	0.222222	0.75
Bacteria	Firmicutes	Bacilli	Bacillales	Bacillaceae	Bacillus	1	6.88889	0.125
Bacteria	Firmicutes	Clostridia	Clostridiales			1	4.72222	10.5
Bacteria	Firmicutes	Clostridia	Clostridiales	Ruminococcaceae	Oscillospira	1	0.555556	0.375
Bacteria	Firmicutes	Clostridia	Clostridiales	Christensenellaceae		1	28.7778	22
Bacteria	Firmicutes	Clostridia	Clostridiales	Lachnospiraceae		1	1.55556	14.5
Bacteria	Firmicutes	Clostridia	Clostridiales			1	4.16667	2.875
Bacteria	Firmicutes	Clostridia	Clostridiales	Lachnospiraceae	[Ruminococcus]	1	0.666667	0.25
Bacteria	Firmicutes	Clostridia	Clostridiales	Ruminococcaceae		1	0.5	1.625
Bacteria	Firmicutes	Clostridia	Clostridiales	Lachnospiraceae		1	6.66667	2
Bacteria	Proteobacteria	Gammaproteobacteria	Legionellales	Coxiellaceae		1	0.166667	0
Bacteria	Firmicutes	Clostridia	Clostridiales	Ruminococcaceae		1	0.166667	0
Bacteria	Firmicutes	Clostridia	Clostridiales	Ruminococcaceae	Ruminococcus	1	0.166667	0
Bacteria	Firmicutes	Clostridia	Clostridiales	Ruminococcaceae		1	0.166667	0
Bacteria	Firmicutes	Clostridia	Clostridiales	Ruminococcaceae		1	0.166667	0
Bacteria	Firmicutes	Clostridia	Clostridiales	Christensenellaceae		1	0.166667	0
Bacteria	Firmicutes	Bacilli	Bacillales	Bacillaceae		1	0.166667	0
Bacteria	Firmicutes	Clostridia	Clostridiales	Ruminococcaceae		1	0.166667	0
Bacteria	Bacteroidetes	Bacteroidia	Bacteroidales	Porphyromonadaceae	Parabacteroides	1	1.55556	0
Bacteria	Firmicutes	Clostridia	Clostridiales	Lachnospiraceae	Coprococcus	1	3.61111	0
Bacteria	Lentisphaerae	[Lentisphaeria]	Victivallales	Victivallaceae		1	0.277778	0
Bacteria	Lentisphaerae	[Lentisphaeria]	Victivallales	Victivallaceae		1	0.222222	0
Bacteria	Firmicutes	Clostridia	Clostridiales	Ruminococcaceae	Oscillospira	1	0.222222	0
Bacteria	Firmicutes	Clostridia	Clostridiales	Christensenellaceae		1	0.222222	0
Bacteria	Firmicutes	Clostridia	Clostridiales	Ruminococcaceae		1	0.222222	0
Bacteria	Firmicutes	Clostridia	Clostridiales	Lachnospiraceae	Epulopiscium	1	0.277778	0
Bacteria	Firmicutes	Clostridia	Clostridiales	Ruminococcaceae	Ruminococcus	1	0.222222	0
Bacteria	Firmicutes	Clostridia	Clostridiales	Ruminococcaceae		1	0.222222	0
Bacteria	Firmicutes	Clostridia	Clostridiales	Syntrophomonadaceae	Syntrophomonas	1	0.277778	0
Bacteria	Firmicutes	Clostridia	Clostridiales	Ruminococcaceae		1	2.05556	0
Bacteria	Firmicutes	Clostridia	Clostridiales	Ruminococcaceae		1	0.444444	0
Bacteria	Elusimicrobia	Elusimicrobia	Elusimicrobiales	Elusimicrobiaceae		1	0.666667	0
Bacteria	Firmicutes	Clostridia	Clostridiales	Ruminococcaceae		1	1.83333	0
Bacteria	Firmicutes	Clostridia	Clostridiales	Syntrophomonadaceae	Syntrophomonas	1	1.38889	0
Bacteria	Tenericutes	Mollicutes	RF39			1	0.666667	0
Bacteria	Proteobacteria	Deltaproteobacteria	Desulfovibrionales	Desulfovibrionaceae		1	1.33333	0
Bacteria	Proteobacteria	Alphaproteobacteria	RF32			1	0.277778	4.25
Bacteria	Firmicutes	Clostridia	Clostridiales	Clostridiaceae	Clostridium	1	12.2778	5.875
Bacteria	Firmicutes	Bacilli	Bacillales	Bacillaceae	Bacillus	1	108.222	29.625
Bacteria	Firmicutes	Clostridia	Clostridiales	Lachnospiraceae		1	4.88889	0.25
Bacteria	Firmicutes	Clostridia	Clostridiales	Ruminococcaceae		1	11	38
Bacteria	Firmicutes	Clostridia	Clostridiales			1	0.5	0.25
Bacteria	Firmicutes	Clostridia	Clostridiales	[Mogibacteriaceae]		1	0.444444	2.375
Bacteria	Lentisphaerae	[Lentisphaeria]	Victivallales	Victivallaceae		1	1.16667	0.75
Bacteria	Bacteroidetes	Bacteroidia	Bacteroidales	[Odoribacteraceae]	Odoribacter	1	2.83333	80.125
Bacteria	Firmicutes	Clostridia	Clostridiales	Ruminococcaceae		1	0.611111	0.125
Bacteria	Firmicutes	Clostridia	Clostridiales	Ruminococcaceae	Ruminococcus	1	0.388889	0.125
Bacteria	Firmicutes	Clostridia	Clostridiales	[Mogibacteriaceae]		1	0.444444	0.125
Bacteria	Firmicutes	Clostridia	Clostridiales	Peptococcaceae	Desulfurispora	1	0.888889	0.25
Bacteria	Firmicutes	Clostridia	Clostridiales	Eubacteriaceae	Anaerofustis	1	1.22222	0.375
Bacteria	Firmicutes	Clostridia	Clostridiales	Lachnospiraceae		1	25.4444	17.75
Bacteria	Lentisphaerae	[Lentisphaeria]	Victivallales	Victivallaceae		1	4.44444	5.875
Bacteria	Firmicutes	Clostridia	Clostridiales	Ruminococcaceae		1	0.333333	0.125
Bacteria	Firmicutes	Clostridia	Clostridiales	Eubacteriaceae	Pseudoramibacter_Eubacterium	1	0.111111	1.625
Bacteria	Verrucomicrobia	Verrucomicrobiae	Verrucomicrobiales	Verrucomicrobiaceae	Akkermansia	1	8.72222	59.75
Bacteria	Proteobacteria	Alphaproteobacteria	RF32			1	0.5	0.5
Bacteria	Bacteroidetes	Bacteroidia	Bacteroidales	Bacteroidaceae	Bacteroides	1	62.6111	45.125
Bacteria	Proteobacteria	Alphaproteobacteria	RF32			1	2.16667	2
Bacteria	Firmicutes	Clostridia	Clostridiales			1	6.61111	2.375
Bacteria	Firmicutes	Clostridia	Clostridiales			1	1.66667	1
Bacteria	Firmicutes	Clostridia	Clostridiales			1	20.8889	14.25
Bacteria	Proteobacteria	Gammaproteobacteria	Enterobacteriales	Enterobacteriaceae		1	118.722	134.5
Bacteria	Firmicutes	Clostridia	Clostridiales	Ruminococcaceae	Oscillospira	1	65.3889	37.125
Bacteria	Firmicutes	Clostridia	Clostridiales	Christensenellaceae		1	1.44444	5.625
Bacteria	Firmicutes	Clostridia	Clostridiales	Ruminococcaceae	Oscillospira	1	0.611111	1
Bacteria	Proteobacteria	Alphaproteobacteria				1	2.11111	0.125
Bacteria	Firmicutes	Clostridia	Clostridiales	[Mogibacteriaceae]		1	2.22222	0.625
Bacteria	Firmicutes	Clostridia	Clostridiales	Lachnospiraceae		1	1.55556	0.125
Bacteria	Firmicutes	Clostridia	Clostridiales	Lachnospiraceae		1	2.27778	2.625
Bacteria	Firmicutes	Clostridia	Clostridiales	Lachnospiraceae		1	2.55556	1.75
Bacteria	Firmicutes	Erysipelotrichi	Erysipelotrichales	Erysipelotrichaceae	RFN20	1	0.333333	8.5
Bacteria	Firmicutes	Clostridia	Clostridiales	Lachnospiraceae	Dorea	1	4.38889	3.75
Bacteria	Firmicutes	Erysipelotrichi	Erysipelotrichales	Erysipelotrichaceae	Holdemania	1	0.333333	0.625
Bacteria	Firmicutes	Clostridia	Clostridiales	Lachnospiraceae		1	3.27778	8.75
Bacteria	Firmicutes	Clostridia	Clostridiales			1	0.111111	0.375
Bacteria	Firmicutes	Clostridia	Clostridiales	Dehalobacteriaceae	Dehalobacterium	1	0.5	0.25
Bacteria	Firmicutes	Clostridia	Clostridiales	Ruminococcaceae		1	0.111111	0
Bacteria	Firmicutes	Clostridia	Clostridiales	Ruminococcaceae		1	0.111111	0
Bacteria	Firmicutes	Clostridia	Clostridiales	Ruminococcaceae		1	0.111111	0
Bacteria	Firmicutes	Clostridia	Clostridiales	Ruminococcaceae		1	0.111111	0
Bacteria	Firmicutes	Clostridia	Clostridiales	Clostridiaceae	Tindallia_Anoxynatronum	1	0.111111	0
Bacteria	Firmicutes	Clostridia	Clostridiales	Ruminococcaceae		1	0.111111	0
Bacteria	Firmicutes	Clostridia	Clostridiales	Dehalobacteriaceae		1	0.111111	0
Bacteria	Firmicutes	Clostridia	Clostridiales	Ruminococcaceae		1	0.111111	0
Bacteria	Proteobacteria	Deltaproteobacteria	Desulfovibrionales	Desulfovibrionaceae	Desulfovibrio	1	0.111111	0
Bacteria	Firmicutes	Bacilli	Lactobacillales	Aerococcaceae	Alkalibacterium	1	0.111111	0
Bacteria	Firmicutes	Clostridia	Clostridiales	Ruminococcaceae	Ruminococcus	1	0.222222	0
Bacteria	Firmicutes	Clostridia	Clostridiales	Christensenellaceae		1	0.111111	0
Bacteria	Firmicutes	Clostridia	Clostridiales	Ruminococcaceae		1	0.111111	0
Bacteria	Firmicutes	Clostridia	Clostridiales	Ruminococcaceae	Anaerotruncus	1	0.111111	0
Bacteria	Firmicutes	Clostridia	Clostridiales	Ruminococcaceae		1	0.111111	0
Bacteria	Firmicutes	Clostridia	Clostridiales			1	0.111111	0
Bacteria	Firmicutes	Clostridia	Clostridiales	Ruminococcaceae		1	0.111111	0
Bacteria	Lentisphaerae	[Lentisphaeria]	Victivallales	Victivallaceae		1	0.111111	0
Bacteria	Actinobacteria	Actinobacteria	Actinomycetales	Actinomycetaceae	Actinomyces	1	0.111111	0
Bacteria	Firmicutes	Clostridia	Clostridiales	Ruminococcaceae		1	0.111111	0
Bacteria	Firmicutes	Clostridia	Clostridiales	Clostridiaceae	Clostridium	1	0.111111	0
Bacteria	Proteobacteria	Alphaproteobacteria	Sphingomonadales	Sphingomonadaceae	Sphingomonas	1	0.111111	0
Bacteria	Firmicutes	Clostridia	Clostridiales	Ruminococcaceae		1	0.222222	0
Bacteria	Firmicutes	Clostridia	Clostridiales	Lachnospiraceae	Coprococcus	1	0.111111	0
Bacteria	Firmicutes	Clostridia	Clostridiales	Christensenellaceae		1	0.111111	0
Bacteria	Firmicutes	Clostridia	Clostridiales			1	0.277778	0
Bacteria	Proteobacteria	Alphaproteobacteria	RF32			1	0.166667	0
Bacteria	Lentisphaerae	[Lentisphaeria]	Victivallales	Victivallaceae		1	0.222222	0
Bacteria	Tenericutes	Mollicutes	RF39			1	0.333333	0
Bacteria	Firmicutes	Clostridia	Clostridiales	Clostridiaceae	Clostridium	1	0.166667	0
Bacteria	Firmicutes	Clostridia	Clostridiales	Ruminococcaceae		1	0.166667	0
Bacteria	Actinobacteria	Actinobacteria	Actinomycetales	Brevibacteriaceae	Brevibacterium	1	0.166667	0
Bacteria	Actinobacteria	Actinobacteria	Actinomycetales	Dermabacteraceae	Brachybacterium	1	0.222222	0
Bacteria	Tenericutes	Mollicutes	RF39			1	0.222222	0
Bacteria	Firmicutes	Clostridia	Clostridiales	Ruminococcaceae		1	0.388889	0
Bacteria	Firmicutes	Clostridia	Clostridiales	Ruminococcaceae		1	0.277778	0
Bacteria	Firmicutes	Clostridia	Clostridiales	Ruminococcaceae	Oscillospira	1	0.166667	0
Bacteria	Firmicutes	Clostridia	Clostridiales	Veillonellaceae		1	0.277778	0
Bacteria	Firmicutes	Clostridia	Clostridiales	Christensenellaceae		1	0.222222	0
Bacteria	Firmicutes	Bacilli	Lactobacillales	Leuconostocaceae		1	7.27778	0
Bacteria	Firmicutes	Clostridia	Clostridiales	Clostridiaceae	Caloramator	1	0.222222	0
Bacteria	Actinobacteria	Actinobacteria	Actinomycetales	Micrococcaceae	Nesterenkonia	1	0.277778	0
Bacteria	Planctomycetes	Planctomycetia	Pirellulales	Pirellulaceae		1	0.277778	0
Bacteria	Proteobacteria	Alphaproteobacteria	RF32			1	0.166667	0
Bacteria	Proteobacteria	Deltaproteobacteria	Desulfovibrionales	Desulfovibrionaceae		1	0.611111	0
Bacteria	Firmicutes	Clostridia	Clostridiales	[Mogibacteriaceae]		1	0.5	1.5
Bacteria	Proteobacteria	Deltaproteobacteria	Desulfovibrionales	Desulfovibrionaceae	Desulfovibrio	1	7.61111	10
Bacteria	Firmicutes	Clostridia				1	0.222222	1.375
Bacteria	Firmicutes	Clostridia	Clostridiales	Lachnospiraceae	Coprococcus	1	4.33333	5.25
Bacteria	Firmicutes	Clostridia	Clostridiales	Ruminococcaceae		1	0.722222	0.5
Bacteria	Firmicutes	Clostridia	Clostridiales			1	0.444444	0.625
Bacteria	Elusimicrobia	Elusimicrobia	Elusimicrobiales	Elusimicrobiaceae		1	2.83333	30
Bacteria	Firmicutes	Erysipelotrichi	Erysipelotrichales	Erysipelotrichaceae	Coprobacillus	1	0.388889	0.125
Bacteria	Firmicutes	Clostridia	Clostridiales	Ruminococcaceae		1	0.388889	0.125
Bacteria	Firmicutes	Clostridia	Clostridiales	Ruminococcaceae	Oscillospira	1	0.5	0.125
Bacteria	Firmicutes	Clostridia	Clostridiales	Ruminococcaceae		1	5.38889	31.375
Bacteria	Proteobacteria	Gammaproteobacteria	Pseudomonadales	Moraxellaceae	Acinetobacter	1	1.16667	5.375
Bacteria	Firmicutes	Clostridia	Clostridiales	Ruminococcaceae		1	0.111111	0.25
Bacteria	Firmicutes	Bacilli	Bacillales	Bacillaceae	Bacillus	1	7.66667	1.5
Bacteria	Firmicutes	Clostridia	Clostridiales	Dehalobacteriaceae	Dehalobacterium	1	0.333333	0.125
Bacteria	Firmicutes	Clostridia	Clostridiales	Ruminococcaceae		1	0.777778	0.25
Bacteria	Proteobacteria	Deltaproteobacteria	Desulfovibrionales	Desulfovibrionaceae	Bilophila	1	15.4444	19.5
Bacteria	Firmicutes	Clostridia	Clostridiales	Christensenellaceae	Christensenella	1	0.555556	0.25
Bacteria	Firmicutes	Clostridia	Clostridiales	Ruminococcaceae		1	0.444444	0.75
Bacteria	Firmicutes	Clostridia	Clostridiales	Ruminococcaceae		1	0.388889	0.875
Bacteria	Firmicutes	Clostridia	Clostridiales	Ruminococcaceae	Ruminococcus	1	0.277778	0.125
Bacteria	Firmicutes	Clostridia	Clostridiales			1	1.44444	0.875
Bacteria	Firmicutes	Clostridia	Clostridiales	Ruminococcaceae		1	0.722222	0.625
Bacteria	Firmicutes	Clostridia	Clostridiales			1	6.27778	2.25
Bacteria	Firmicutes	Clostridia	Clostridiales	Lachnospiraceae	Dorea	1	8.72222	0.375
Bacteria	Firmicutes	Clostridia	Clostridiales	Lachnospiraceae		1	3.27778	5.125
Bacteria	Bacteroidetes	Bacteroidia	Bacteroidales	[Odoribacteraceae]	Butyricimonas	1	6.94444	12.375
Bacteria	Tenericutes	RF3	ML615J	28		1	0.611111	24.75
Bacteria	Firmicutes	Clostridia	Clostridiales	Clostridiaceae	Clostridium	1	5.16667	4.625
Bacteria	Firmicutes	Clostridia	Clostridiales	Ruminococcaceae	Oscillospira	1	3.61111	6.125
Bacteria	Firmicutes	Clostridia	Clostridiales	Christensenellaceae		1	0.888889	0.5
Bacteria	Bacteroidetes	Bacteroidia	Bacteroidales	Porphyromonadaceae	Parabacteroides	1	0.5	0.125
Bacteria	Firmicutes	Clostridia	Clostridiales	Lachnospiraceae		1	0.5	2
Bacteria	Firmicutes	Clostridia	Clostridiales	Lachnospiraceae	Epulopiscium	1	0.833333	0.75
Bacteria	Proteobacteria	Gammaproteobacteria	Oceanospirillales	Halomonadaceae	Halomonas	1	0.111111	0
Bacteria	Firmicutes	Erysipelotrichi	Erysipelotrichales	Erysipelotrichaceae		1	0.0555556	0
Bacteria	Firmicutes	Clostridia	Clostridiales	Ruminococcaceae		1	1	0
Bacteria	Firmicutes	Clostridia	Clostridiales	Christensenellaceae		1	0.0555556	0
Bacteria	Firmicutes	Clostridia	Clostridiales	Veillonellaceae		1	0.0555556	0
Bacteria	Firmicutes	Clostridia	Clostridiales	Ruminococcaceae		1	0.0555556	0
Bacteria	Firmicutes	Clostridia	Clostridiales			1	0.222222	0
Bacteria	Firmicutes	Clostridia	Clostridiales	Ruminococcaceae		1	0.111111	0
Bacteria	Firmicutes	Clostridia	Clostridiales	Ruminococcaceae		1	0.0555556	0
Bacteria	Firmicutes	Clostridia	Clostridiales			1	0.0555556	0
Bacteria	Actinobacteria	Actinobacteria	Actinomycetales	Micrococcaceae		1	0.0555556	0
Bacteria	Firmicutes	Bacilli	Lactobacillales	Lactobacillaceae		1	0.666667	0
Bacteria	Actinobacteria	Actinobacteria	Actinomycetales	Micrococcaceae	Micrococcus	1	0.0555556	0
Bacteria	Firmicutes	Clostridia	Clostridiales	Ruminococcaceae		1	0.0555556	0
Bacteria	Proteobacteria	Epsilonproteobacteria	Campylobacterales	Campylobacteraceae	Arcobacter	1	0.222222	0
Bacteria	Firmicutes	Bacilli	Lactobacillales	Aerococcaceae	Aerococcus	1	0.0555556	0
Bacteria	Firmicutes	Clostridia	Clostridiales			1	0.0555556	0
Bacteria	Lentisphaerae	[Lentisphaeria]	Victivallales	Victivallaceae		1	0.166667	0
Bacteria	Actinobacteria	Actinobacteria	Actinomycetales	Micrococcaceae	Nesterenkonia	1	0.0555556	0
Bacteria	Firmicutes	Clostridia	Clostridiales	Ruminococcaceae		1	0.0555556	0
Bacteria	Actinobacteria	Actinobacteria	Actinomycetales	Actinomycetaceae		1	0.0555556	0
Bacteria	Firmicutes	Clostridia	Clostridiales	Peptococcaceae	Desulfosporosinus	1	0.0555556	0
Bacteria	Synergistetes	Synergistia	Synergistales	Dethiosulfovibrionaceae		1	0.166667	0
Bacteria	Firmicutes	Clostridia	Clostridiales			1	0.0555556	0
Bacteria	Proteobacteria	Alphaproteobacteria	Rickettsiales			1	0.0555556	0
Bacteria	Acidobacteria	Acidobacteria	6	iii1	15	1	0.0555556	0
Bacteria	Firmicutes	Bacilli	Turicibacterales	Turicibacteraceae	Turicibacter	1	0.111111	0
Bacteria	Firmicutes	Clostridia	Clostridiales	Dehalobacteriaceae	Dehalobacterium	1	0.0555556	0
Bacteria	Bacteroidetes	Bacteroidia	Bacteroidales	Porphyromonadaceae		1	0.0555556	0
Bacteria	Proteobacteria	Gammaproteobacteria	Enterobacteriales	Enterobacteriaceae	Proteus	1	0.0555556	0
Bacteria	Firmicutes	Clostridia	Clostridiales	Ruminococcaceae		1	0.0555556	0
Bacteria	Bacteroidetes	Bacteroidia	Bacteroidales			1	0.777778	0
Bacteria	Firmicutes	Clostridia	Clostridiales	Ruminococcaceae		1	0.0555556	0
Bacteria	Firmicutes	Clostridia	Clostridiales	Ruminococcaceae		1	0.0555556	0
Bacteria	Firmicutes	Clostridia	Clostridiales	Ruminococcaceae		1	0.0555556	0
Bacteria	Firmicutes	Clostridia	Clostridiales	Ruminococcaceae	Ruminococcus	1	0.0555556	0
Bacteria	Firmicutes	Clostridia	Clostridiales	Ruminococcaceae		1	0.0555556	0
Bacteria	Firmicutes	Clostridia	Clostridiales	Ruminococcaceae		1	0.0555556	0
Bacteria	Proteobacteria	Alphaproteobacteria	Rhizobiales	Brucellaceae	Ochrobactrum	1	0.0555556	0
Bacteria	Firmicutes	Clostridia	Clostridiales			1	0.0555556	0
Bacteria	Bacteroidetes	Bacteroidia	Bacteroidales			1	0.222222	0
Bacteria	Proteobacteria	Gammaproteobacteria	Enterobacteriales	Enterobacteriaceae	Erwinia	1	0.0555556	0
Bacteria	Proteobacteria	Alphaproteobacteria	RF32			1	0.0555556	0
Bacteria	Firmicutes	Clostridia	Clostridiales			1	0.0555556	0
Bacteria	Firmicutes	Clostridia	Clostridiales	Ruminococcaceae		1	0.0555556	0
Bacteria	Synergistetes	Synergistia	Synergistales	Synergistaceae	vadinCA02	1	0.222222	0
Bacteria	Firmicutes	Clostridia	Clostridiales	Veillonellaceae	Acidaminococcus	1	1.5	0
Bacteria	Firmicutes	Clostridia	Clostridiales	Ruminococcaceae	Ruminococcus	1	0.0555556	0
Bacteria	Firmicutes	Clostridia	Clostridiales	Christensenellaceae		1	0.0555556	0
Bacteria	Firmicutes	Clostridia	Clostridiales	Ruminococcaceae		1	0.0555556	0
Bacteria	Verrucomicrobia	Opitutae	[Cerasicoccales]	[Cerasicoccaceae]		1	0.0555556	0
Bacteria	Firmicutes	Clostridia	Clostridiales	Ruminococcaceae		1	0.0555556	0
Bacteria	Firmicutes	Clostridia	Clostridiales	Ruminococcaceae		1	0.0555556	0
Bacteria	Firmicutes	Clostridia	Clostridiales	[Mogibacteriaceae]	Anaerovorax	1	0.0555556	0
Bacteria	Bacteroidetes	Bacteroidia	Bacteroidales	Rikenellaceae		1	0.111111	0
Bacteria	Bacteroidetes	Bacteroidia	Bacteroidales	Rikenellaceae	Rikenella	1	0.111111	0
Bacteria	Firmicutes	Bacilli	Bacillales	Paenibacillaceae	Paenibacillus	1	0.0555556	0
Bacteria	Firmicutes	Clostridia	Clostridiales	Ruminococcaceae		1	0.0555556	0
Bacteria	Bacteroidetes	Bacteroidia	Bacteroidales	Porphyromonadaceae	Parabacteroides	1	0.0555556	0
Bacteria	Firmicutes	Clostridia	Clostridiales	Dehalobacteriaceae	Dehalobacterium	1	0.0555556	0
Bacteria	Proteobacteria	Alphaproteobacteria	RF32			1	0.111111	0
Bacteria	Bacteroidetes	Bacteroidia	Bacteroidales	[Barnesiellaceae]		1	0.0555556	0
Bacteria	Firmicutes	Clostridia	Clostridiales	Ruminococcaceae		1	3.61111	9.875
Bacteria	Cyanobacteria	4C0d	2	YS2		1	0.0555556	0.5
Bacteria	Firmicutes	Clostridia	Clostridiales			1	0.0555556	0.25
Bacteria	Bacteroidetes	Bacteroidia	Bacteroidales	Porphyromonadaceae	Parabacteroides	1	0.166667	5.375
Bacteria	Firmicutes	Clostridia	Clostridiales	Christensenellaceae		1	0.0555556	0.25
Bacteria	Firmicutes	Clostridia	Clostridiales	Lachnospiraceae	Blautia	1	0.0555556	1.25
Bacteria	Firmicutes	Clostridia	Clostridiales	Peptococcaceae	Desulfitobacter	1	0.222222	5.375
Bacteria	Actinobacteria	Coriobacteriia	Coriobacteriales	Coriobacteriaceae		1	0.222222	4.75
Bacteria	Tenericutes	RF3	ML615J	28		1	0.555556	2.5
Bacteria	Firmicutes	Clostridia	Clostridiales	Ruminococcaceae		1	0.666667	1.125
Bacteria	Firmicutes	Clostridia	Clostridiales	Syntrophomonadaceae	Syntrophomonas	1	0.555556	1.25
Bacteria	Bacteroidetes	Bacteroidia	Bacteroidales	Bacteroidaceae	Bacteroides	1	20.9444	27.375
Bacteria	Firmicutes	Clostridia	Clostridiales	Christensenellaceae		1	0.0555556	0.125
Bacteria	Firmicutes	Clostridia	Clostridiales	Ruminococcaceae		1	0.0555556	0.125
Bacteria	Firmicutes	Clostridia	Clostridiales	Ruminococcaceae	Ruminococcus	1	0.0555556	0.125
Bacteria	Firmicutes	Clostridia	Clostridiales	Christensenellaceae		1	0.0555556	0.125
Bacteria	Proteobacteria	Alphaproteobacteria	Sphingomonadales	Sphingomonadaceae	Novosphingobium	1	0.0555556	0.125
Bacteria	Firmicutes	Clostridia	Clostridiales	Ruminococcaceae		1	0.0555556	0.125
Bacteria	Firmicutes	Clostridia	Clostridiales	Dehalobacteriaceae	Dehalobacterium	1	0.0555556	0.125
Bacteria	Firmicutes	Clostridia	Clostridiales	Ruminococcaceae		1	0.0555556	0.125
Bacteria	Armatimonadetes	Armatimonadia	Armatimonadales	Armatimonadaceae		1	0.0555556	0.125
Bacteria	Firmicutes	Clostridia	Clostridiales	Ruminococcaceae		1	0.0555556	0.125
Bacteria	Firmicutes	Clostridia	Clostridiales	Ruminococcaceae		1	0.0555556	0.125
Bacteria	Tenericutes	Mollicutes	Mycoplasmatales	Mycoplasmataceae	Mycoplasma	1	0.0555556	0.125
Bacteria	Bacteroidetes	Bacteroidia	Bacteroidales	Bacteroidaceae	Bacteroides	1	1.38889	1.125
Bacteria	Firmicutes	Clostridia	Clostridiales	Ruminococcaceae		1	0.222222	0.125
Bacteria	Proteobacteria	Deltaproteobacteria	Desulfovibrionales	Desulfovibrionaceae		1	0.111111	0.125
Bacteria	Bacteroidetes	Bacteroidia	Bacteroidales	Bacteroidaceae	Bacteroides	1	0.222222	0.125
Bacteria	Bacteroidetes	Bacteroidia	Bacteroidales	Bacteroidaceae	Bacteroides	1	0.111111	0.125
Bacteria	Firmicutes	Clostridia	Clostridiales	Ruminococcaceae		1	0.222222	0.125
Bacteria	Firmicutes	Clostridia	Clostridiales	Ruminococcaceae	Ruminococcus	1	0.111111	0.125
Bacteria	Firmicutes	Clostridia	Clostridiales	Lachnospiraceae		1	4.05556	7.5
Bacteria	Bacteroidetes	Bacteroidia	Bacteroidales	Rikenellaceae		1	0.555556	1
Bacteria	Firmicutes	Clostridia	Clostridiales	Ruminococcaceae		1	0.388889	0.625
Bacteria	Firmicutes	Clostridia	Clostridiales	Ruminococcaceae	Ruminococcus	1	0.166667	0.25
Bacteria	Firmicutes	Clostridia	Clostridiales	Ruminococcaceae	Oscillospira	1	0.166667	0.25
Bacteria	Firmicutes	Clostridia	Clostridiales	Ruminococcaceae		1	0.333333	0.25
Bacteria	Firmicutes	Clostridia	Clostridiales	Lachnospiraceae		1	1.83333	37.875
Bacteria	Tenericutes	Mollicutes	Anaeroplasmatales	Anaeroplasmataceae		1	5.44444	142.75
Bacteria	Firmicutes	Clostridia	Clostridiales	Lachnospiraceae		1	13.8889	7.25
Bacteria	Firmicutes	Clostridia	Clostridiales	Ruminococcaceae		1	1.88889	3.125
Bacteria	Firmicutes	Clostridia	Clostridiales			1	0.611111	0.375
Bacteria	Firmicutes	Clostridia	Clostridiales	[Mogibacteriaceae]		1	2.5	0.625
Bacteria	Firmicutes	Clostridia	Clostridiales	Ruminococcaceae	Oscillospira	1	1.33333	1.25
Bacteria	Proteobacteria	Deltaproteobacteria	Desulfovibrionales	Desulfovibrionaceae	Bilophila	1	3	4.125
Bacteria	Firmicutes	Clostridia	Clostridiales			1	0.5	0.125
Bacteria	Firmicutes	Clostridia	Clostridiales	Lachnospiraceae		1	32.1667	25
Bacteria	Bacteroidetes	Bacteroidia	Bacteroidales	Porphyromonadaceae	Parabacteroides	1	55.1111	50.25
Bacteria	Firmicutes	Clostridia	Clostridiales	Ruminococcaceae		1	0.555556	0.75
Bacteria	Actinobacteria	Actinobacteria	Actinomycetales	Micrococcaceae	Kocuria	1	0.277778	0.125
Bacteria	Proteobacteria	Gammaproteobacteria	Aeromonadales	Aeromonadaceae		1	0.833333	0.125
Bacteria	Firmicutes	Clostridia	Clostridiales	Clostridiaceae	Clostridium	1	0.388889	0.125
Bacteria	Firmicutes	Clostridia	Clostridiales	Ruminococcaceae		1	3.44444	0.125
Bacteria	Firmicutes	Clostridia	Clostridiales	Ruminococcaceae		1	0.333333	0.125
Bacteria	Firmicutes	Bacilli	Lactobacillales			1	1.83333	28.875
Bacteria	Firmicutes	Clostridia	Clostridiales	Ruminococcaceae		1	0.444444	0.375
Bacteria	Firmicutes	Clostridia	Clostridiales	Ruminococcaceae	Ruminococcus	1	8.44444	41.625
Bacteria	Firmicutes	Clostridia	Clostridiales	Lachnospiraceae		1	1.16667	0.5
Bacteria	Lentisphaerae	[Lentisphaeria]	Victivallales	Victivallaceae		1	0.555556	0.125
Bacteria	Firmicutes	Clostridia	Clostridiales	Christensenellaceae		1	0.222222	0.125
Bacteria	Firmicutes	Clostridia	Clostridiales			1	1.66667	1.5
Bacteria	Firmicutes	Clostridia	Clostridiales	Ruminococcaceae		1	2.11111	1.75
Bacteria	Firmicutes	Clostridia	Clostridiales	Ruminococcaceae		1	8.11111	8.375
Bacteria	Firmicutes	Clostridia	Clostridiales	Ruminococcaceae	Oscillospira	1	0.388889	0.375
Bacteria	Firmicutes	Clostridia	Clostridiales	Ruminococcaceae		1	0.166667	0.125
Bacteria	Firmicutes	Clostridia	Clostridiales	Ruminococcaceae		1	0.166667	0.125
Bacteria	Bacteroidetes	Bacteroidia	Bacteroidales	[Odoribacteraceae]	Odoribacter	1	0.166667	0.125
Bacteria	Firmicutes	Clostridia	Clostridiales	Ruminococcaceae		1	0.166667	0.125
Bacteria	Firmicutes	Clostridia	Clostridiales	Christensenellaceae		1	0.166667	0.125
Bacteria	Proteobacteria	Gammaproteobacteria	Pseudomonadales	Moraxellaceae	Acinetobacter	1	0.166667	0.125
Bacteria	Firmicutes	Clostridia	Clostridiales			1	0.166667	0.125
Bacteria	Bacteroidetes	Bacteroidia	Bacteroidales	Bacteroidaceae	Bacteroides	1	69.8889	98.125
Bacteria	Firmicutes	Clostridia	Clostridiales	Clostridiaceae	Clostridium	1	0.555556	1.125
Bacteria	Firmicutes	Clostridia	Clostridiales	Clostridiaceae		1	1.22222	2.75
Bacteria	Bacteroidetes	Bacteroidia	Bacteroidales	[Odoribacteraceae]	Butyricimonas	1	1.33333	2.125
Bacteria	Cyanobacteria	4C0d	2	YS2		1	3.94444	22.875
Bacteria	Tenericutes	Mollicutes	Anaeroplasmatales	Anaeroplasmataceae		1	1.27778	7.25
Bacteria	Firmicutes	Clostridia	Clostridiales	Ruminococcaceae	Oscillospira	1	0.277778	0.25
Bacteria	Proteobacteria	Betaproteobacteria	Nitrosomonadales	Nitrosomonadaceae		1	0.277778	0.25
Bacteria	Firmicutes	Clostridia	Clostridiales			1	3.27778	2.25
Bacteria	Firmicutes	Bacilli	Bacillales	Staphylococcaceae	Salinicoccus	1	0.222222	0.625
Bacteria	Actinobacteria	Actinobacteria	Actinomycetales	Corynebacteriaceae	Corynebacterium	1	0.222222	1
Bacteria	Lentisphaerae	[Lentisphaeria]	Victivallales	Victivallaceae		1	4.44444	8
Bacteria	Firmicutes	Clostridia	Clostridiales			1	0.222222	0.25
Bacteria	Firmicutes	Clostridia	Clostridiales			1	4.38889	9.875
Bacteria	Proteobacteria	Alphaproteobacteria	RF32			1	0.777778	0.75
Bacteria	Firmicutes	Clostridia	Clostridiales	Lachnospiraceae	Coprococcus	1	4.44444	9.25
Bacteria	Firmicutes	Clostridia	Clostridiales	Ruminococcaceae	Ruminococcus	1	0.166667	0.25
Bacteria	Proteobacteria	Betaproteobacteria	Burkholderiales	Alcaligenaceae		1	0.166667	0.25
Bacteria	Firmicutes	Clostridia	Clostridiales	Eubacteriaceae	Anaerofustis	1	0.166667	0.25
Bacteria	Firmicutes	Clostridia	Clostridiales	[Mogibacteriaceae]		1	0.166667	0.25
Bacteria	Firmicutes	Clostridia	Clostridiales	Lachnospiraceae		1	1.05556	0.75
Bacteria	Firmicutes	Clostridia	Clostridiales	Ruminococcaceae		1	4.11111	3.5
Bacteria	Firmicutes	Clostridia	Clostridiales	Dehalobacteriaceae		1	3.11111	10.375
Bacteria	Firmicutes	Clostridia	Clostridiales	Eubacteriaceae	Anaerofustis	1	0.111111	0.125
Bacteria	Firmicutes	Clostridia	Clostridiales	Ruminococcaceae		1	0.111111	0.125
Bacteria	Firmicutes	Clostridia	Clostridiales	Christensenellaceae		1	0.111111	0.125
Bacteria	Proteobacteria	Alphaproteobacteria	Rhizobiales	Rhizobiaceae	Agrobacterium	1	0.111111	0.125
Bacteria	Firmicutes	Clostridia	Clostridiales	Ruminococcaceae	Oscillospira	1	0.111111	0.125
Bacteria	Firmicutes	Clostridia	Clostridiales	Lachnospiraceae	Lachnospira	1	0.277778	0.25
Bacteria	Bacteroidetes	Bacteroidia	Bacteroidales	S24	7	1	2.61111	16.625
Bacteria	Firmicutes	Clostridia	Clostridiales	[Mogibacteriaceae]		1	3.66667	6.125
Bacteria	Firmicutes	Clostridia	Clostridiales	Ruminococcaceae		1	0.222222	0.125
Bacteria	Firmicutes	Clostridia	Clostridiales	Ruminococcaceae		1	0.166667	0.125
Bacteria	Firmicutes	Clostridia	Clostridiales	Ruminococcaceae		1	0.166667	0.125
Bacteria	Firmicutes	Clostridia	Clostridiales	Ruminococcaceae		1	0.166667	0.125
Bacteria	Firmicutes	Clostridia	Clostridiales	[Mogibacteriaceae]	Anaerovorax	1	0.277778	0.5
Bacteria	Bacteroidetes	Bacteroidia	Bacteroidales	Porphyromonadaceae	Parabacteroides	1	0.5	1.125
Bacteria	Firmicutes	Clostridia	Clostridiales			1	0.888889	1
Bacteria	Firmicutes	Clostridia	Clostridiales	Lachnospiraceae	Lachnospira	1	9	25.25
Bacteria	Bacteroidetes	Bacteroidia	Bacteroidales	Rikenellaceae		1	0.888889	1.125
Bacteria	Firmicutes	Clostridia	Clostridiales			1	1.38889	1.375
Bacteria	Proteobacteria	Gammaproteobacteria	Pseudomonadales	Pseudomonadaceae	Pseudomonas	1	0.222222	0.125

## Sheet: Reintroduced Cloacal
Kingdom	Phylum	Class	Order	Family	Genus	Bonferroni_P	Captive Mean	Non-captive Mean	Reintroduced Mean
Bacteria	Actinobacteria	Actinobacteria	Actinomycetales	Micrococcaceae		0.00731659	19.087	0	0
Bacteria	Actinobacteria	Coriobacteriia	Coriobacteriales	Coriobacteriaceae	Eggerthella	0.0803446	0.0869565	1.83333	12.8
Bacteria	Actinobacteria	Actinobacteria	Actinomycetales	Micrococcaceae	Nesterenkonia	0.0981661	37.7391	0	0
Bacteria	Firmicutes	Clostridia	Clostridiales	Ruminococcaceae	Ruminococcus	0.193211	0.0434783	5.75	0
Bacteria	Firmicutes	Clostridia	Clostridiales	Christensenellaceae		0.50969	0	0	0.4
Bacteria	Firmicutes	Clostridia	Clostridiales	Lachnospiraceae	Anaerostipes	0.82676	0.0869565	2.33333	0.4
Bacteria	Firmicutes	Clostridia	Clostridiales	Eubacteriaceae	Acetobacterium	1	4.82609	0.5	0
Bacteria	Firmicutes	Clostridia	Clostridiales			1	0.0434783	0.0833333	1
Bacteria	Firmicutes	Clostridia	Clostridiales	Ruminococcaceae	Oscillospira	1	0.0869565	0.0833333	0.8
Bacteria	Actinobacteria	Actinobacteria	Actinomycetales	Dermabacteraceae	Brachybacterium	1	11.2174	0	0.2
Bacteria	Firmicutes	Clostridia	Clostridiales	[Mogibacteriaceae]		1	0	0.416667	0
Bacteria	Bacteroidetes	Bacteroidia	Bacteroidales	Bacteroidaceae	Bacteroides	1	0	0.583333	0
Bacteria	Bacteroidetes	Bacteroidia	Bacteroidales	Rikenellaceae		1	0	2.08333	0
Bacteria	Proteobacteria	Alphaproteobacteria	Sphingomonadales	Sphingomonadaceae	Sphingomonas	1	2.52174	0	1.6
Bacteria	Firmicutes	Clostridia	Clostridiales	Lachnospiraceae	Coprococcus	1	0	0.0833333	5.4
Bacteria	Firmicutes	Clostridia	Clostridiales	Lachnospiraceae	Epulopiscium	1	0.26087	0	2
Bacteria	Firmicutes	Bacilli	Bacillales			1	3.56522	0	0
Bacteria	Firmicutes	Bacilli	Bacillales	Staphylococcaceae	Jeotgalicoccus	1	4.47826	0	0
Bacteria	Firmicutes	Bacilli	Lactobacillales	Aerococcaceae	Alkalibacterium	1	2.17391	0	0
Bacteria	Firmicutes	Bacilli	Bacillales	Alicyclobacillaceae	Alicyclobacillus	1	0	0.166667	0.6
Bacteria	Actinobacteria	Actinobacteria	Actinomycetales	Brevibacteriaceae	Brevibacterium	1	12.5217	0	0.2
Bacteria	Proteobacteria	Epsilonproteobacteria	Campylobacterales	Campylobacteraceae	Arcobacter	1	0.0434783	0	5
Bacteria	Proteobacteria	Deltaproteobacteria	Desulfovibrionales	Desulfovibrionaceae	Bilophila	1	1.08696	0.666667	3.4
Bacteria	Firmicutes	Bacilli	Lactobacillales	Streptococcaceae	Streptococcus	1	0.173913	0	0.4
Bacteria	Verrucomicrobia	Verrucomicrobiae	Verrucomicrobiales	Verrucomicrobiaceae	Akkermansia	1	5.6087	0.166667	18.8
Bacteria	Firmicutes	Clostridia	Clostridiales	Ruminococcaceae		1	0	1.25	0.4
Bacteria	Firmicutes	Clostridia	Clostridiales	Ruminococcaceae		1	13.6087	5.66667	3.6
Bacteria	Fusobacteria	Fusobacteriia	Fusobacteriales	Fusobacteriaceae	Fusobacterium	1	0.608696	0.0833333	5
Bacteria	Firmicutes	Clostridia	Clostridiales			1	0.0434783	0.916667	0.2
Bacteria	Actinobacteria	Actinobacteria	Actinomycetales	Corynebacteriaceae	Corynebacterium	1	0.0434783	6.25	0.2
Bacteria	Firmicutes	Clostridia	Clostridiales	Ruminococcaceae	Ruminococcus	1	8.73913	3.83333	0.4
Bacteria	Firmicutes	Clostridia	Clostridiales	Christensenellaceae		1	0	0.25	0
Bacteria	Actinobacteria	Coriobacteriia	Coriobacteriales	Coriobacteriaceae		1	0	1	0
Bacteria	Firmicutes	Clostridia	Clostridiales	Lachnospiraceae	Coprococcus	1	0	2.41667	0
Bacteria	Proteobacteria	Alphaproteobacteria	RF32			1	0	0.666667	0
Bacteria	Tenericutes	Mollicutes	Anaeroplasmatales	Anaeroplasmataceae		1	0	1.08333	0
Bacteria	Proteobacteria	Gammaproteobacteria	Xanthomonadales	Xanthomonadaceae		1	0.652174	0	0
Bacteria	Actinobacteria	Actinobacteria	Actinomycetales	Micrococcaceae	Nesterenkonia	1	0.913043	0	0
Bacteria	Firmicutes	Bacilli	Lactobacillales	Aerococcaceae	Aerococcus	1	3.6087	0	0
Bacteria	Planctomycetes	Planctomycetia	Pirellulales	Pirellulaceae		1	0	0	0.4
Bacteria	Firmicutes	Clostridia	Clostridiales			1	0	0	0.2
Bacteria	Firmicutes	Clostridia	Clostridiales	Christensenellaceae		1	0	0	0.2
Bacteria	Lentisphaerae	[Lentisphaeria]	Victivallales	Victivallaceae		1	0	0	0.2
Bacteria	Firmicutes	Clostridia	Clostridiales	Lachnospiraceae		1	0	0	0.2
Bacteria	Actinobacteria	Actinobacteria	Actinomycetales	Geodermatophilaceae		1	0	0	0.2
Bacteria	Proteobacteria	Alphaproteobacteria	Rhizobiales	Hyphomicrobiaceae		1	0	0	0.2
Bacteria	Firmicutes	Clostridia	Clostridiales	Lachnospiraceae		1	0	0	0.2
Bacteria	Actinobacteria	Actinobacteria	Actinomycetales	Kineosporiaceae	Kineococcus	1	0	0	0.2
Bacteria	Firmicutes	Clostridia	Clostridiales	Ruminococcaceae		1	0	0	0.2
Bacteria	Planctomycetes	Phycisphaerae	WD2101			1	0	0	0.2
Bacteria	Actinobacteria	Actinobacteria	Actinomycetales	Micromonosporaceae		1	0	0	0.2
Bacteria	Actinobacteria	Thermoleophilia	Solirubrobacterales			1	0	0	1.2
Bacteria	Actinobacteria	Actinobacteria	Actinomycetales	Nocardioidaceae	Nocardioides	1	0	0	0.4
Bacteria	Proteobacteria	Gammaproteobacteria	Pseudomonadales	Pseudomonadaceae	Pseudomonas	1	0	0	0.2
Bacteria	Firmicutes	Clostridia	Clostridiales	Ruminococcaceae		1	0	0	0.8
Bacteria	Firmicutes	Clostridia	Clostridiales			1	0	0	0.4
Bacteria	Firmicutes	Clostridia	Clostridiales	Ruminococcaceae		1	0	0	0.4
Bacteria	Planctomycetes	Planctomycetia	Gemmatales	Gemmataceae	Gemmata	1	0	0	0.2
Bacteria	Proteobacteria	Alphaproteobacteria				1	0	0	0.2
Bacteria	Proteobacteria	Alphaproteobacteria	Rhodospirillales			1	0	0	0.2
Bacteria	Proteobacteria	Alphaproteobacteria	RF32			1	0	0	0.2
Bacteria	Firmicutes	Clostridia	Clostridiales	Ruminococcaceae	Oscillospira	1	0	0	0.2
Bacteria	Bacteroidetes	Cytophagia	Cytophagales	Cytophagaceae	Spirosoma	1	0	0	0.6
Bacteria	Firmicutes	Clostridia	Clostridiales	Ruminococcaceae	Ruminococcus	1	0	0	0.2
Bacteria	Proteobacteria	Gammaproteobacteria	Enterobacteriales	Enterobacteriaceae		1	0	0	0.6
Bacteria	Proteobacteria	Gammaproteobacteria	Pseudomonadales	Moraxellaceae		1	0	0	0.2
Bacteria	Firmicutes	Clostridia	Clostridiales	Ruminococcaceae		1	0	0	0.4
Bacteria	Firmicutes	Clostridia	Clostridiales	Ruminococcaceae		1	0	0	0.2
Bacteria	Firmicutes	Clostridia	Clostridiales	Lachnospiraceae	Coprococcus	1	0	0	0.4
Bacteria	Firmicutes	Clostridia	Clostridiales	Lachnospiraceae	Coprococcus	1	0.130435	1.16667	0.4
Bacteria	Firmicutes	Clostridia	Clostridiales	Peptostreptococcaceae		1	0.217391	0.166667	1.8
Bacteria	Firmicutes	Bacilli	Lactobacillales			1	6.73913	2.66667	2.8
Bacteria	Firmicutes	Clostridia	Clostridiales			1	0.173913	12.4167	0.4
Bacteria	Tenericutes	Mollicutes	Anaeroplasmatales	Anaeroplasmataceae		1	0.217391	3.83333	0
Bacteria	Firmicutes	Clostridia	Clostridiales	Lachnospiraceae		1	0	0.416667	0.4
Bacteria	Proteobacteria	Gammaproteobacteria	Enterobacteriales	Enterobacteriaceae		1	37.5652	28.9167	132
Bacteria	Firmicutes	Bacilli	Lactobacillales	Streptococcaceae	Lactococcus	1	1.34783	0.25	4.2
Bacteria	Firmicutes	Clostridia	Clostridiales	Lachnospiraceae	Coprococcus	1	0.130435	1.25	0.4
Bacteria	Firmicutes	Clostridia	Clostridiales			1	0.304348	2.83333	0
Bacteria	Firmicutes	Clostridia	Clostridiales	Christensenellaceae		1	2.04348	0	0.4
Bacteria	Firmicutes	Clostridia	Clostridiales			1	0.0434783	0.5	0.2
Bacteria	Bacteroidetes	Bacteroidia	Bacteroidales	Rikenellaceae		1	0.0869565	1.16667	0
Bacteria	Planctomycetes	Planctomycetia	Pirellulales	Pirellulaceae		1	3.47826	1.08333	0.6
Bacteria	Firmicutes	Clostridia	Clostridiales	Ruminococcaceae	Ruminococcus	1	1.47826	0.0833333	0
Bacteria	Firmicutes	Clostridia	Clostridiales	Ruminococcaceae		1	0.652174	0	0
Bacteria	Firmicutes	Bacilli	Lactobacillales	Leuconostocaceae	Leuconostoc	1	0.869565	0	0
Bacteria	Actinobacteria	Actinobacteria	Actinomycetales	Micrococcaceae	Micrococcus	1	2.13043	0	0
Bacteria	Proteobacteria	Betaproteobacteria	Rhodocyclales	Rhodocyclaceae	Hydrogenophilus	1	0.347826	0.583333	2.2
Bacteria	Firmicutes	Clostridia	Clostridiales	Lachnospiraceae		1	0.217391	1	0
Bacteria	Firmicutes	Clostridia	Clostridiales	Ruminococcaceae		1	0	0.166667	0
Bacteria	Lentisphaerae	[Lentisphaeria]	Victivallales	Victivallaceae		1	0	0.333333	0
Bacteria	Proteobacteria	Betaproteobacteria	Burkholderiales	Oxalobacteraceae	Cupriavidus	1	0	0.166667	0
Bacteria	Firmicutes	Clostridia	Clostridiales	Lachnospiraceae		1	0.26087	0	0.6
Bacteria	Firmicutes	Clostridia	Clostridiales	Ruminococcaceae		1	0	0.666667	0
Bacteria	Bacteroidetes	Bacteroidia	Bacteroidales	Bacteroidaceae	Bacteroides	1	0	0.666667	0
Bacteria	Bacteroidetes	Bacteroidia	Bacteroidales	[Odoribacteraceae]	Odoribacter	1	0	0.333333	0
Bacteria	Bacteroidetes	Bacteroidia	Bacteroidales	[Barnesiellaceae]		1	0	0.25	0
Bacteria	Actinobacteria	Coriobacteriia	Coriobacteriales	Coriobacteriaceae		1	0	0.5	0
Bacteria	Bacteroidetes	Bacteroidia	Bacteroidales	Rikenellaceae	Rikenella	1	0.0434783	0.25	0.4
Bacteria	Firmicutes	Clostridia	Clostridiales	Lachnospiraceae		1	0.0434783	3.25	0
Bacteria	Lentisphaerae	[Lentisphaeria]	Victivallales	Victivallaceae		1	0.173913	0	0.4
Bacteria	Firmicutes	Clostridia	Clostridiales	Lachnospiraceae		1	0.521739	4	1.4
Bacteria	Firmicutes	Clostridia	Clostridiales	Lachnospiraceae	Coprococcus	1	0.0434783	0.666667	0
Bacteria	Firmicutes	Clostridia	Clostridiales			1	0.0434783	0.75	0
Bacteria	Firmicutes	Clostridia	Clostridiales	Christensenellaceae		1	3.34783	1.08333	3
Bacteria	Firmicutes	Bacilli	Bacillales	Staphylococcaceae	Staphylococcus	1	0.695652	0.916667	6.2
Bacteria	Proteobacteria	Betaproteobacteria				1	0.347826	0.25	3.2
Bacteria	Firmicutes	Clostridia	Clostridiales	Ruminococcaceae	Oscillospira	1	0	0.166667	1
Bacteria	Firmicutes	Clostridia	Clostridiales	Lachnospiraceae		1	0.0434783	0.416667	0
Bacteria	Firmicutes	Clostridia	Clostridiales	Clostridiaceae		1	2.52174	1	5.8
Bacteria	Firmicutes	Clostridia	Clostridiales	Ruminococcaceae		1	0	0.166667	0.2
Bacteria	Firmicutes	Clostridia	Clostridiales	Lachnospiraceae		1	0	1.33333	0.4
Bacteria	Actinobacteria	Coriobacteriia	Coriobacteriales	Coriobacteriaceae		1	0	0.333333	0.4
Bacteria	Firmicutes	Clostridia	Clostridiales	Lachnospiraceae		1	0.913043	3.83333	1.2
Bacteria	Firmicutes	Clostridia	Clostridiales			1	0	2.58333	0.2
Bacteria	Firmicutes	Clostridia	Clostridiales	Christensenellaceae		1	0.173913	0.833333	0.2
Bacteria	Firmicutes	Bacilli	Bacillales	Staphylococcaceae	Salinicoccus	1	12.087	5	1
Bacteria	Bacteroidetes	Cytophagia	Cytophagales	Cytophagaceae	Hymenobacter	1	0.217391	0	0
Bacteria	Firmicutes	Clostridia	Clostridiales	Lachnospiraceae		1	0.26087	0	0
Bacteria	Actinobacteria	Actinobacteria	Actinomycetales	Tsukamurellaceae	Tsukamurella	1	3.95652	0	0
Bacteria	Firmicutes	Clostridia	Clostridiales	Ruminococcaceae	Oscillospira	1	0.478261	0.416667	0
Bacteria	Proteobacteria	Deltaproteobacteria	Desulfovibrionales	Desulfovibrionaceae	Desulfovibrio	1	0.608696	0.583333	2.8
Bacteria	Firmicutes	Clostridia	Clostridiales	Peptococcaceae		1	0.608696	0.0833333	0
Bacteria	Firmicutes	Clostridia	Clostridiales	Ruminococcaceae		1	0.217391	0.166667	12
Bacteria	Firmicutes	Clostridia	Clostridiales			1	1.08696	1.91667	0.2
Bacteria	Proteobacteria	Gammaproteobacteria	Salinisphaerales	Salinisphaeraceae	Salinisphaera	1	0	0.0833333	0.2
Bacteria	Firmicutes	Clostridia	Clostridiales	Ruminococcaceae		1	1.26087	3.83333	2
Bacteria	Firmicutes	Erysipelotrichi	Erysipelotrichales	Erysipelotrichaceae		1	0.130435	1	0.8
Bacteria	Firmicutes	Clostridia	Clostridiales	Ruminococcaceae		1	1.65217	0	0.4
Bacteria	Firmicutes	Clostridia	Clostridiales	Lachnospiraceae		1	0	0.333333	0.2
Bacteria	Bacteroidetes	Bacteroidia	Bacteroidales	Bacteroidaceae	Bacteroides	1	0	0.25	0.2
Bacteria	Firmicutes	Clostridia	Clostridiales	Ruminococcaceae		1	0	0.166667	0.2
Bacteria	Firmicutes	Clostridia	Clostridiales			1	0	1.83333	0.4
Bacteria	Firmicutes	Clostridia	Clostridiales	Lachnospiraceae		1	0.0434783	0.583333	0.6
Bacteria	Proteobacteria	Alphaproteobacteria	Rhizobiales	Bradyrhizobiaceae		1	0.869565	1.5	0.4
Bacteria	Firmicutes	Clostridia	Clostridiales	Clostridiaceae		1	11.9565	9.91667	2
Bacteria	Firmicutes	Clostridia	Clostridiales			1	0.0869565	0.833333	1
Bacteria	Actinobacteria	Actinobacteria	Actinomycetales	Nocardioidaceae		1	0.173913	0	0
Bacteria	Firmicutes	Clostridia	Clostridiales			1	0.173913	0	0
Bacteria	Firmicutes	Clostridia	Clostridiales	Syntrophomonadaceae	Syntrophomonas	1	0.217391	0	0
Bacteria	Actinobacteria	Actinobacteria	Actinomycetales	Microbacteriaceae	Leucobacter	1	0.304348	0	0
Bacteria	Bacteroidetes	Bacteroidia	Bacteroidales	Porphyromonadaceae	Parabacteroides	1	0.217391	0	0
Bacteria	Firmicutes	Clostridia	Clostridiales	Lachnospiraceae	Coprococcus	1	0.347826	0	0
Bacteria	Firmicutes	Clostridia	Clostridiales	Ruminococcaceae		1	0.391304	0	0
Bacteria	Bacteroidetes	Sphingobacteriia	Sphingobacteriales	Sphingobacteriaceae		1	0.391304	0	0
Bacteria	Firmicutes	Bacilli	Bacillales	Bacillaceae	Bacillus	1	1.21739	0	0
Bacteria	Actinobacteria	Actinobacteria	Actinomycetales	Dietziaceae	Dietzia	1	1	0	0
Bacteria	Firmicutes	Bacilli	Lactobacillales	Leuconostocaceae		1	0.956522	0	0
Bacteria	Firmicutes	Clostridia	Clostridiales	Lachnospiraceae		1	1.52174	4.16667	1.2
Bacteria	Firmicutes	Clostridia	Clostridiales	Ruminococcaceae		1	0.0869565	0.666667	0
Bacteria	Firmicutes	Clostridia	Clostridiales	Lachnospiraceae	Epulopiscium	1	0.0434783	0	0.4
Bacteria	Proteobacteria	Gammaproteobacteria	Pseudomonadales	Pseudomonadaceae	Pseudomonas	1	0.173913	0	16.2
Bacteria	Firmicutes	Clostridia	Clostridiales			1	2.04348	1.08333	3.2
Bacteria	Firmicutes	Clostridia	Clostridiales	[Mogibacteriaceae]		1	0.652174	1.58333	1.8
Bacteria	Firmicutes	Clostridia	Clostridiales	Lachnospiraceae	Dorea	1	0.0434783	0	0.2
Bacteria	Actinobacteria	Actinobacteria	Actinomycetales	Pseudonocardiaceae	Pseudonocardia	1	0.652174	0	0.4
Bacteria	Firmicutes	Clostridia	Clostridiales	Clostridiaceae	Clostridium	1	1.04348	0.583333	0
Bacteria	Firmicutes	Bacilli	Bacillales	Bacillaceae	Bacillus	1	3.34783	7.83333	19.8
Bacteria	Actinobacteria	Coriobacteriia	Coriobacteriales	Coriobacteriaceae		1	0.173913	0.0833333	0.6
Bacteria	Actinobacteria	Actinobacteria	Actinomycetales	Nocardioidaceae		1	0.0869565	0	0.2
Bacteria	Proteobacteria	Alphaproteobacteria	Sphingomonadales	Erythrobacteraceae		1	0.0869565	0	0.2
Bacteria	Firmicutes	Erysipelotrichi	Erysipelotrichales	Erysipelotrichaceae		1	0.347826	0	0.4
Bacteria	Firmicutes	Clostridia	Clostridiales	Ruminococcaceae		1	0.26087	0.333333	1.6
Bacteria	Tenericutes	RF3	ML615J	28		1	0.521739	0.166667	0
Bacteria	Bacteroidetes	Bacteroidia	Bacteroidales	Porphyromonadaceae	Parabacteroides	1	4.26087	1.75	3.8
Bacteria	Lentisphaerae	[Lentisphaeria]	Victivallales	Victivallaceae		1	0.173913	0.166667	2.2
Bacteria	Actinobacteria	Actinobacteria	Actinomycetales	Micrococcaceae	Kocuria	1	24.913	29.6667	25.8
Bacteria	Firmicutes	Clostridia	Clostridiales			1	0.826087	0.833333	0
Bacteria	Actinobacteria	Actinobacteria	Actinomycetales	Actinomycetaceae	Actinomyces	1	5.43478	18.3333	0
Bacteria	Firmicutes	Clostridia	Clostridiales			1	0.304348	0.166667	0
Bacteria	Firmicutes	Clostridia	Clostridiales	Dehalobacteriaceae		1	0.304348	0.166667	0
Bacteria	Bacteroidetes	Bacteroidia	Bacteroidales	Rikenellaceae		1	0.434783	2.08333	0
Bacteria	Firmicutes	Clostridia	Clostridiales	Lachnospiraceae		1	0.347826	0	1
Bacteria	Bacteroidetes	Bacteroidia	Bacteroidales	Porphyromonadaceae	Parabacteroides	1	0.695652	1.41667	0.6
Bacteria	Firmicutes	Clostridia	Clostridiales			1	0.130435	0	0
Bacteria	Proteobacteria	Betaproteobacteria	Burkholderiales	Comamonadaceae	Paucibacter	1	0.130435	0	0
Bacteria	Firmicutes	Clostridia	Clostridiales	Lachnospiraceae		1	0.130435	0	0
Bacteria	Firmicutes	Clostridia	Clostridiales	Christensenellaceae		1	0.26087	0	0
Bacteria	Proteobacteria	Alphaproteobacteria	Rhizobiales	Methylobacteriaceae		1	0.173913	0	0
Bacteria	Firmicutes	Clostridia	Clostridiales	Lachnospiraceae		1	0.217391	0	0
Bacteria	Actinobacteria	Actinobacteria	Actinomycetales	Micrococcaceae	Nesterenkonia	1	0.173913	0	0
Bacteria	Proteobacteria	Alphaproteobacteria	Sphingomonadales	Sphingomonadaceae	Novosphingobium	1	0.217391	0	0
Bacteria	Firmicutes	Clostridia	Clostridiales	[Mogibacteriaceae]		1	0.217391	0	0
Bacteria	Firmicutes	Clostridia	Clostridiales	Ruminococcaceae		1	0.173913	0	0
Bacteria	Firmicutes	Clostridia	Clostridiales	EtOH8		1	0	0.0833333	0
Bacteria	Firmicutes	Clostridia	Clostridiales			1	0	0.0833333	0
Bacteria	Firmicutes	Bacilli	Lactobacillales	Carnobacteriaceae	Trichococcus	1	0	0.25	0
Bacteria	Firmicutes	Clostridia	Clostridiales	Ruminococcaceae		1	0	0.5	0
Bacteria	Firmicutes	Clostridia	Clostridiales	Peptococcaceae	Desulfurispora	1	0	0.166667	0
Bacteria	Firmicutes	Clostridia	Clostridiales	Lachnospiraceae	Epulopiscium	1	0	0.0833333	0
Bacteria	Firmicutes	Clostridia	Clostridiales	Ruminococcaceae		1	0	0.0833333	0
Bacteria	Firmicutes	Clostridia	Clostridiales	Ruminococcaceae		1	0	0.0833333	0
Bacteria	Firmicutes	Clostridia	Clostridiales	EtOH8		1	0	0.0833333	0
Bacteria	Firmicutes	Bacilli	Bacillales	[Thermicanaceae]	Thermicanus	1	0	1.58333	0
Bacteria	Firmicutes	Clostridia	Clostridiales			1	0	0.166667	0
Bacteria	Firmicutes	Bacilli	Lactobacillales	Lactobacillaceae		1	0	0.0833333	0
Bacteria	Firmicutes	Clostridia	Clostridiales			1	0	0.0833333	0
Bacteria	Firmicutes	Clostridia	Clostridiales			1	0	0.0833333	0
Bacteria	Firmicutes	Clostridia	Clostridiales	Lachnospiraceae	Coprococcus	1	0	0.0833333	0
Bacteria	Actinobacteria	Coriobacteriia	Coriobacteriales	Coriobacteriaceae	Adlercreutzia	1	0	0.0833333	0
Bacteria	Bacteroidetes	Bacteroidia	Bacteroidales	Bacteroidaceae	Bacteroides	1	0	0.333333	0
Bacteria	Firmicutes	Clostridia	Clostridiales	Lachnospiraceae	Epulopiscium	1	0	0.0833333	0
Bacteria	Bacteroidetes	Flavobacteriia	Flavobacteriales	Flavobacteriaceae	Flavobacterium	1	0	0.0833333	0
Bacteria	Proteobacteria	Alphaproteobacteria	Rhizobiales	Methylocystaceae	Pleomorphomonas	1	0	0.666667	0
Bacteria	Bacteroidetes	Bacteroidia	Bacteroidales	Bacteroidaceae	Bacteroides	1	0	0.0833333	0
Bacteria	Firmicutes	Clostridia	Clostridiales			1	0	0.0833333	0
Bacteria	Firmicutes	Clostridia	Clostridiales	Ruminococcaceae		1	0	0.166667	0
Bacteria	Tenericutes	RF3	ML615J	28		1	0	0.25	0
Bacteria	Bacteroidetes	Bacteroidia	Bacteroidales	Rikenellaceae		1	0	0.0833333	0
Bacteria	Firmicutes	Clostridia	Clostridiales	Ruminococcaceae		1	0	0.25	0
Bacteria	Firmicutes	Clostridia				1	0	0.0833333	0
Bacteria	Bacteroidetes	Bacteroidia	Bacteroidales	Porphyromonadaceae	Parabacteroides	1	0	0.166667	0
Bacteria	Firmicutes	Clostridia	Clostridiales	Lachnospiraceae		1	0	0.0833333	0
Bacteria	Firmicutes	Clostridia	Clostridiales	Ruminococcaceae	Ruminococcus	1	0	0.0833333	0
Bacteria	Firmicutes	Clostridia	Clostridiales	Lachnospiraceae		1	0	0.25	0
Bacteria	Firmicutes	Clostridia	Clostridiales	Ruminococcaceae		1	0	0.25	0
Bacteria	Bacteroidetes	Bacteroidia	Bacteroidales	Rikenellaceae		1	0	0.0833333	0
Bacteria	Firmicutes	Clostridia	Clostridiales	Christensenellaceae		1	0	0.166667	0
Bacteria	Firmicutes	Clostridia	Clostridiales	Christensenellaceae		1	0	0.0833333	0
Bacteria	Firmicutes	Clostridia	Clostridiales	Ruminococcaceae		1	0	0.0833333	0
Bacteria	Tenericutes	RF3	ML615J	28		1	0	0.0833333	0
Bacteria	Firmicutes	Clostridia	Clostridiales			1	0	0.583333	0
Bacteria	Firmicutes	Clostridia	Clostridiales	Ruminococcaceae		1	0	0.0833333	0
Bacteria	Actinobacteria	Coriobacteriia	Coriobacteriales	Coriobacteriaceae	Adlercreutzia	1	0	0.0833333	0
Bacteria	Firmicutes	Clostridia	Clostridiales	Lachnospiraceae	[Ruminococcus]	1	0	0.0833333	0
Bacteria	Firmicutes	Clostridia	Clostridiales	Lachnospiraceae		1	0	0.0833333	0
Bacteria	Firmicutes	Clostridia	Clostridiales	Ruminococcaceae	Ruminococcus	1	0	0.0833333	0
Bacteria	Firmicutes	Clostridia	Clostridiales	Veillonellaceae		1	0	0.0833333	0
Bacteria	Tenericutes	Mollicutes	RF39			1	0	0.416667	0
Bacteria	Tenericutes	Mollicutes	RF39			1	0	0.0833333	0
Bacteria	Proteobacteria	Alphaproteobacteria				1	0	0.0833333	0
Bacteria	Actinobacteria	Actinobacteria	Actinomycetales	Nocardiaceae		1	0	0.5	0
Bacteria	Bacteroidetes	Bacteroidia	Bacteroidales	Bacteroidaceae	Bacteroides	1	0	0.166667	0
Bacteria	Firmicutes	Bacilli	Bacillales	Thermoactinomycetaceae	Planifilum	1	0	0.25	0
Bacteria	Proteobacteria	Alphaproteobacteria	Rhizobiales	Aurantimonadaceae		1	0	0.0833333	0
Bacteria	Bacteroidetes	[Saprospirae]	[Saprospirales]	Chitinophagaceae		1	0	0.0833333	0
Bacteria	Armatimonadetes	Armatimonadia	Armatimonadales	Armatimonadaceae		1	0	0.0833333	0
Bacteria	Firmicutes	Clostridia	Clostridiales	Lachnospiraceae		1	0	0.166667	0
Bacteria	Firmicutes	Clostridia	Clostridiales	Lachnospiraceae		1	0	0.0833333	0
Bacteria	Firmicutes	Clostridia	Clostridiales	Ruminococcaceae		1	0	0.0833333	0
Bacteria	Firmicutes	Clostridia	Clostridiales	Ruminococcaceae		1	0	0.0833333	0
Bacteria	Firmicutes	Clostridia	Clostridiales	Ruminococcaceae		1	0	0.0833333	0
Bacteria	Firmicutes	Clostridia	Clostridiales			1	0	0.0833333	0
Bacteria	Bacteroidetes	Bacteroidia	Bacteroidales			1	0	0.166667	0
Bacteria	Firmicutes	Clostridia	Clostridiales	Lachnospiraceae		1	0	0.0833333	0
Bacteria	Firmicutes	Clostridia	Clostridiales	Ruminococcaceae		1	0	0.166667	0
Bacteria	Firmicutes	Clostridia	Clostridiales	Lachnospiraceae		1	0	0.0833333	0
Bacteria	Lentisphaerae	[Lentisphaeria]	Victivallales	Victivallaceae		1	0	0.0833333	0
Bacteria	Firmicutes	Clostridia	Clostridiales	Ruminococcaceae		1	0	0.333333	0
Bacteria	Firmicutes	Clostridia	Clostridiales	Ruminococcaceae		1	0	0.25	0
Bacteria	Firmicutes	Clostridia	Clostridiales	Lachnospiraceae	Blautia	1	0	0.0833333	0
Bacteria	Verrucomicrobia	Verrucomicrobiae	Verrucomicrobiales	Verrucomicrobiaceae	Akkermansia	1	0	2.25	0
Bacteria	Firmicutes	Clostridia	Clostridiales	[Mogibacteriaceae]		1	0	0.0833333	0
Bacteria	Firmicutes	Clostridia	Clostridiales	Veillonellaceae	Dialister	1	0	0.25	0
Bacteria	Firmicutes	Clostridia	Clostridiales	Clostridiaceae	Clostridium	1	0	0.0833333	0
Bacteria	Firmicutes	Clostridia	Clostridiales	Dehalobacteriaceae	Dehalobacterium	1	0	0.0833333	0
Bacteria	Tenericutes	Mollicutes	RF39			1	0	0.25	0
Bacteria	Firmicutes	Clostridia	Clostridiales	[Mogibacteriaceae]		1	0	0.0833333	0
Bacteria	Proteobacteria	Gammaproteobacteria	Xanthomonadales	Sinobacteraceae		1	0	0.25	0
Bacteria	[Thermi]	Deinococci	Deinococcales	Deinococcaceae	Deinococcus	1	0	0.0833333	0
Bacteria	Actinobacteria	Actinobacteria	Actinomycetales	Actinomycetaceae	N09	1	0	0.583333	0
Bacteria	Firmicutes	Clostridia	Clostridiales	Ruminococcaceae	Ruminococcus	1	0	0.166667	0
Bacteria	Firmicutes	Clostridia	Clostridiales	Ruminococcaceae		1	0	0.166667	0
Bacteria	Firmicutes	Clostridia	Clostridiales	Ruminococcaceae	Ruminococcus	1	0	0.0833333	0
Bacteria	Proteobacteria	Alphaproteobacteria	Sphingomonadales	Sphingomonadaceae	Sphingomonas	1	0	0.0833333	0
Bacteria	Proteobacteria	Betaproteobacteria	Burkholderiales	Comamonadaceae		1	0	0.75	0
Bacteria	Proteobacteria	Betaproteobacteria	Burkholderiales	Comamonadaceae		1	0	0.166667	0
Bacteria	Bacteroidetes	Flavobacteriia	Flavobacteriales	[Weeksellaceae]	Chryseobacterium	1	0.304348	0	0
Bacteria	Actinobacteria	Actinobacteria	Actinomycetales	Intrasporangiaceae		1	0.956522	0	0
Bacteria	Proteobacteria	Alphaproteobacteria	Sphingomonadales	Sphingomonadaceae	Sphingomonas	1	0.391304	0	0
Bacteria	Firmicutes	Clostridia	Clostridiales	[Mogibacteriaceae]		1	0.0434783	0.333333	0
Bacteria	Firmicutes	Clostridia	Clostridiales	Ruminococcaceae	Ruminococcus	1	0.0434783	0.416667	0
Bacteria	Firmicutes	Clostridia	Clostridiales	Ruminococcaceae	Oscillospira	1	0.0434783	0.583333	0
Bacteria	Firmicutes	Clostridia	Clostridiales	Ruminococcaceae	Oscillospira	1	0.0434783	0.583333	0
Bacteria	Firmicutes	Clostridia	Clostridiales	[Tissierellaceae]	Gallicola	1	0.0434783	2.16667	0
Bacteria	Firmicutes	Clostridia	Clostridiales	Lachnospiraceae	Coprococcus	1	0.130435	1.25	0
Bacteria	Synergistetes	Synergistia	Synergistales	Synergistaceae		1	3.26087	1.58333	5.2
Bacteria	Firmicutes	Clostridia	Clostridiales	Ruminococcaceae		1	0.130435	0	1
Bacteria	Actinobacteria	Actinobacteria	Actinomycetales	Gordoniaceae	Gordonia	1	0.130435	0	0.6
Bacteria	Firmicutes	Clostridia	Clostridiales	Lachnospiraceae		1	0.0869565	0.416667	0
Bacteria	Firmicutes	Clostridia	Clostridiales			1	0.130435	1.08333	0
Bacteria	Firmicutes	Clostridia	Clostridiales	Lachnospiraceae		1	0.0434783	0.25	0
Bacteria	Proteobacteria	Alphaproteobacteria	Rhodobacterales	Rhodobacteraceae	Paracoccus	1	0.26087	0	0.8
Bacteria	Firmicutes	Clostridia	Clostridiales	Christensenellaceae		1	1.78261	3	0.6
Bacteria	Firmicutes	Clostridia	Clostridiales	[Mogibacteriaceae]		1	0.130435	0.5	0
Bacteria	Firmicutes	Clostridia	Clostridiales	Lachnospiraceae		1	0.130435	2.41667	0
Bacteria	Firmicutes	Clostridia	Clostridiales	Lachnospiraceae	Blautia	1	2.34783	1.83333	0.2
Bacteria	Firmicutes	Clostridia	Clostridiales	Dehalobacteriaceae		1	0.304348	0.0833333	0
Bacteria	Bacteroidetes	Bacteroidia	Bacteroidales	Porphyromonadaceae	Parabacteroides	1	0.26087	0.0833333	0
Bacteria	Tenericutes	RF3	ML615J	28		1	0.0434783	8.5	1.6
Bacteria	Firmicutes	Clostridia	Clostridiales	Peptococcaceae	Desulfurispora	1	0.0869565	0	0.2
Bacteria	Proteobacteria	Gammaproteobacteria	Pseudomonadales	Moraxellaceae	Acinetobacter	1	1	0.416667	0
Bacteria	Bacteroidetes	Bacteroidia	Bacteroidales	Rikenellaceae		1	0.0434783	0.25	0.4
Bacteria	Firmicutes	Clostridia	Clostridiales	Ruminococcaceae		1	0.565217	0.5	0
Bacteria	Firmicutes	Clostridia	Clostridiales	Ruminococcaceae	Oscillospira	1	0.130435	0	0.2
Bacteria	Proteobacteria	Betaproteobacteria	Burkholderiales	Comamonadaceae		1	0.130435	0	0.2
Bacteria	Proteobacteria	Alphaproteobacteria	Sphingomonadales	Sphingomonadaceae	Sphingomonas	1	0.304348	0	0.4
Bacteria	Proteobacteria	Deltaproteobacteria	Myxococcales			1	0.173913	0	0.2
Bacteria	Proteobacteria	Alphaproteobacteria	Caulobacterales	Caulobacteraceae	Mycoplana	1	1.65217	0	0.2
Bacteria	Proteobacteria	Alphaproteobacteria	Rhizobiales	Methylobacteriaceae		1	0.304348	0	0.2
Bacteria	Firmicutes	Clostridia	Clostridiales	[Mogibacteriaceae]		1	0.130435	0.333333	0
Bacteria	Firmicutes	Clostridia	Clostridiales	Christensenellaceae		1	0.0434783	0.333333	0.2
Bacteria	Proteobacteria	Gammaproteobacteria	Oceanospirillales	Halomonadaceae	Halomonas	1	0.130435	0.166667	0
Bacteria	Firmicutes	Clostridia	Clostridiales	Christensenellaceae		1	1.69565	0.666667	0.8
Bacteria	Firmicutes	Clostridia	Clostridiales	Ruminococcaceae		1	0.0434783	0.166667	0.2
Bacteria	Cyanobacteria	4C0d	2	YS2		1	0.26087	0.583333	0
Bacteria	Firmicutes	Clostridia	Clostridiales	Ruminococcaceae		1	1.82609	0.666667	1
Bacteria	Firmicutes	Clostridia	Clostridiales	Ruminococcaceae		1	1.43478	0.75	1
Bacteria	Firmicutes	Clostridia	Clostridiales	Lachnospiraceae		1	0.0869565	0.166667	0.4
Bacteria	Bacteroidetes	Bacteroidia	Bacteroidales	Bacteroidaceae	Bacteroides	1	3.13043	1.08333	0.8
Bacteria	Firmicutes	Clostridia	Clostridiales	Lachnospiraceae	Coprococcus	1	0.217391	1.08333	0.4
Bacteria	Firmicutes	Clostridia	Clostridiales	Lachnospiraceae		1	1.08696	0.75	0
Bacteria	Bacteroidetes	Bacteroidia	Bacteroidales	Bacteroidaceae	Bacteroides	1	0.347826	2	0.4
Bacteria	Actinobacteria	Actinobacteria	Actinomycetales	Actinomycetaceae		1	0.478261	1.75	0
Bacteria	Firmicutes	Clostridia	Clostridiales	Christensenellaceae		1	0.0869565	0.25	0.2
Bacteria	Bacteroidetes	Bacteroidia	Bacteroidales	Bacteroidaceae	Bacteroides	1	0.434783	1.66667	0.2
Bacteria	Firmicutes	Clostridia	Clostridiales	Ruminococcaceae		1	0.0869565	0.25	0.2
Bacteria	Bacteroidetes	Bacteroidia	Bacteroidales	Bacteroidaceae	Bacteroides	1	0.26087	0.25	0.4
Bacteria	Firmicutes	Clostridia	Clostridiales	Lachnospiraceae		1	0.304348	0.416667	0
Bacteria	Firmicutes	Clostridia	Clostridiales	Lachnospiraceae		1	1	1.83333	0
Bacteria	Firmicutes	Clostridia	Clostridiales	Clostridiaceae	Clostridium	1	0.0434783	0.0833333	1.4
Bacteria	Actinobacteria	Coriobacteriia	Coriobacteriales	Coriobacteriaceae		1	0.0434783	0.0833333	2.2
Bacteria	Firmicutes	Clostridia	Clostridiales	Lachnospiraceae	Lachnospira	1	0.434783	0.916667	0
Bacteria	Firmicutes	Clostridia	Clostridiales	Lachnospiraceae	Coprococcus	1	0.304348	0.916667	0
Bacteria	Firmicutes	Clostridia	Clostridiales	Lachnospiraceae	Coprococcus	1	1.43478	2.91667	0.4
Bacteria	Firmicutes	Bacilli	Bacillales	Bacillaceae	Bacillus	1	0.73913	1.83333	0
Bacteria	Firmicutes	Clostridia	Clostridiales	Ruminococcaceae	Oscillospira	1	0.0869565	0	0
Bacteria	Actinobacteria	Actinobacteria	Actinomycetales	Micrococcaceae	Citricoccus	1	0.0869565	0	0
Bacteria	Firmicutes	Clostridia	Clostridiales	Ruminococcaceae		1	0.0869565	0	0
Bacteria	Bacteroidetes	Bacteroidia	Bacteroidales	Porphyromonadaceae	Parabacteroides	1	0.0869565	0	0
Bacteria	Firmicutes	Clostridia	Clostridiales			1	0.0869565	0	0
Bacteria	Firmicutes	Clostridia	Clostridiales			1	0.0869565	0	0
Bacteria	Firmicutes	Clostridia	Clostridiales	Christensenellaceae		1	0.0869565	0	0
Bacteria	Proteobacteria	Alphaproteobacteria	RF32			1	0.0869565	0	0
Bacteria	Firmicutes	Clostridia	Clostridiales	Ruminococcaceae		1	0.0869565	0	0
Bacteria	Actinobacteria	Rubrobacteria	Rubrobacterales	Rubrobacteraceae	Rubrobacter	1	0.0869565	0	0
Bacteria	Firmicutes	Clostridia	Clostridiales	Lachnospiraceae		1	0.0869565	0	0
Bacteria	[Thermi]	Deinococci	Thermales	Thermaceae	Meiothermus	1	0.26087	0	0
Bacteria	Firmicutes	Clostridia	Clostridiales	Lachnospiraceae		1	0.0869565	0	0
Bacteria	Firmicutes	Clostridia	Clostridiales	Christensenellaceae	Christensenella	1	0.0869565	0	0
Bacteria	Firmicutes	Clostridia	Clostridiales			1	0.0869565	0	0
Bacteria	Firmicutes	Clostridia	Clostridiales			1	0.0869565	0	0
Bacteria	Proteobacteria	Alphaproteobacteria	RF32			1	0.0869565	0	0
Bacteria	Bacteroidetes	Flavobacteriia	Flavobacteriales	Flavobacteriaceae	Flavobacterium	1	0.0869565	0	0
Bacteria	Proteobacteria	Alphaproteobacteria	Rhodobacterales	Rhodobacteraceae		1	0.0869565	0	0
Bacteria	Bacteroidetes	Flavobacteriia	Flavobacteriales	[Weeksellaceae]	Chryseobacterium	1	0.0869565	0	0
Bacteria	Firmicutes	Bacilli	Lactobacillales	Leuconostocaceae	Weissella	1	0.0869565	0	0
Bacteria	Firmicutes	Clostridia	Clostridiales	Ruminococcaceae		1	0.0869565	0	0
Bacteria	Proteobacteria	Alphaproteobacteria	Rhizobiales			1	0.0869565	0	0
Bacteria	Proteobacteria	Betaproteobacteria	Burkholderiales	Comamonadaceae	Comamonas	1	0.0869565	0	0
Bacteria	Firmicutes	Clostridia	Clostridiales	Christensenellaceae		1	0.0869565	0	0
Bacteria	Bacteroidetes	Flavobacteriia	Flavobacteriales	[Weeksellaceae]	Chryseobacterium	1	0.0869565	0	0
Bacteria	Firmicutes	Bacilli	Lactobacillales	Aerococcaceae	Facklamia	1	0.304348	0	0
Bacteria	Proteobacteria	Alphaproteobacteria	Rhodospirillales	Acetobacteraceae	Gluconobacter	1	0.478261	0	0
Bacteria	Firmicutes	Clostridia	Clostridiales	Ruminococcaceae		1	0.913043	0	0
Bacteria	Proteobacteria	Alphaproteobacteria	RF32			1	0.173913	0	0
Bacteria	Firmicutes	Bacilli	Bacillales	Bacillaceae	Bacillus	1	0.130435	0	0
Bacteria	Proteobacteria	Alphaproteobacteria				1	0.217391	0	0
Bacteria	Actinobacteria	Actinobacteria	Actinomycetales	Dietziaceae	Dietzia	1	0.217391	0	0
Bacteria	Proteobacteria	Alphaproteobacteria	Rhizobiales	Brucellaceae	Ochrobactrum	1	0.434783	0	0
Bacteria	Bacteroidetes	Flavobacteriia	Flavobacteriales	[Weeksellaceae]	Wautersiella	1	0.130435	0	0
Bacteria	Proteobacteria	Alphaproteobacteria	Rhizobiales	Rhizobiaceae	Agrobacterium	1	0.217391	0	0
Bacteria	Proteobacteria	Alphaproteobacteria	Rhizobiales	Hyphomicrobiaceae	Devosia	1	0.173913	0	0
Bacteria	Actinobacteria	Actinobacteria	Actinomycetales	Micrococcaceae		1	0.173913	0	0
Bacteria	Bacteroidetes	Bacteroidia	Bacteroidales	[Odoribacteraceae]	Odoribacter	1	0.0434783	0.833333	0.4
Bacteria	Firmicutes	Clostridia	Clostridiales	Lachnospiraceae	Blautia	1	0.26087	0.0833333	0
Bacteria	Firmicutes	Clostridia	Clostridiales			1	0.0434783	0.0833333	0.2
Bacteria	Firmicutes	Clostridia	Clostridiales	Ruminococcaceae		1	0.0434783	0.0833333	0.2
Bacteria	Firmicutes	Clostridia	Clostridiales	Lachnospiraceae		1	0.0434783	0.0833333	0.2
Bacteria	Firmicutes	Clostridia	Clostridiales	Christensenellaceae		1	0.0434783	0.0833333	0.2
Bacteria	Firmicutes	Clostridia	Clostridiales	Lachnospiraceae		1	0.608696	0.833333	0
Bacteria	Proteobacteria	Alphaproteobacteria	Rhodobacterales	Rhodobacteraceae	Paracoccus	1	0.0434783	0.166667	0.2
Bacteria	Firmicutes	Clostridia	Clostridiales	Christensenellaceae		1	0.173913	0.0833333	0
Bacteria	Firmicutes	Clostridia	Clostridiales			1	1.34783	1.33333	0.2
Bacteria	Firmicutes	Clostridia	Clostridiales	Lachnospiraceae		1	0.652174	0.166667	0
Bacteria	Bacteroidetes	Bacteroidia	Bacteroidales	Rikenellaceae		1	0.521739	0.25	0
Bacteria	Bacteroidetes	Bacteroidia	Bacteroidales	[Odoribacteraceae]	Odoribacter	1	0.304348	2.08333	1.4
Bacteria	Proteobacteria	Alphaproteobacteria	Rhizobiales	Methylobacteriaceae	Methylobacterium	1	0.130435	0.0833333	0.2
Bacteria	Firmicutes	Clostridia	Clostridiales	Ruminococcaceae	Oscillospira	1	3.95652	1.83333	1.2
Bacteria	Firmicutes	Clostridia	Clostridiales	Ruminococcaceae		1	0.391304	0.333333	0
Bacteria	Firmicutes	Clostridia	Clostridiales	Lachnospiraceae		1	0.521739	0.5	0
Bacteria	Actinobacteria	Actinobacteria	Actinomycetales	Microbacteriaceae		1	0.0869565	0.333333	0.2
Bacteria	Firmicutes	Clostridia	Clostridiales	Clostridiaceae		1	0.0869565	0.5	0
Bacteria	Firmicutes	Clostridia	Clostridiales	Ruminococcaceae		1	0.173913	0.166667	0
Bacteria	Firmicutes	Clostridia	Clostridiales			1	0.26087	0.333333	0
Bacteria	Proteobacteria	Gammaproteobacteria	Pseudomonadales	Pseudomonadaceae	Pseudomonas	1	0.73913	0.25	1.6
Bacteria	Firmicutes	Clostridia	Clostridiales			1	0.0869565	0.166667	0
Bacteria	Firmicutes	Clostridia	Clostridiales	Lachnospiraceae		1	0.0869565	0.166667	0
Bacteria	Fusobacteria	Fusobacteriia	Fusobacteriales	Fusobacteriaceae	u114	1	0.0869565	0.166667	0
Bacteria	Proteobacteria	Gammaproteobacteria	Enterobacteriales	Enterobacteriaceae		1	80.7826	75.9167	56.6
Bacteria	Firmicutes	Clostridia	Clostridiales			1	0.347826	1.5	1
Bacteria	Bacteroidetes	Bacteroidia	Bacteroidales	Bacteroidaceae	Bacteroides	1	0.869565	2.58333	0.4
Bacteria	Bacteroidetes	Bacteroidia	Bacteroidales	Porphyromonadaceae	Parabacteroides	1	0.347826	0.0833333	0.2
Bacteria	Firmicutes	Clostridia	Clostridiales	Lachnospiraceae		1	0.26087	0.5	1.2
Bacteria	Actinobacteria	Actinobacteria	Actinomycetales	Corynebacteriaceae	Corynebacterium	1	12.4783	33.1667	26.2
Bacteria	Firmicutes	Clostridia	Clostridiales	Dehalobacteriaceae	Dehalobacterium	1	0.173913	0.166667	0
Bacteria	Bacteroidetes	Bacteroidia	Bacteroidales	Rikenellaceae		1	0.26087	0.416667	0
Bacteria	Actinobacteria	Actinobacteria	Actinomycetales	Microbacteriaceae		1	0.826087	2.41667	0
Bacteria	Lentisphaerae	[Lentisphaeria]	Victivallales	Victivallaceae		1	0.434783	0.0833333	0
Bacteria	Proteobacteria	Gammaproteobacteria	Pseudomonadales	Moraxellaceae	Acinetobacter	1	0.26087	0.25	0
Bacteria	Verrucomicrobia	Verrucomicrobiae	Verrucomicrobiales	Verrucomicrobiaceae	Akkermansia	1	1.34783	6.5	1.8
Bacteria	Bacteroidetes	Bacteroidia	Bacteroidales	Bacteroidaceae	Bacteroides	1	0.391304	1.41667	0.2
Bacteria	Firmicutes	Clostridia	Clostridiales			1	0.913043	3.58333	0.6
Bacteria	Bacteroidetes	Bacteroidia	Bacteroidales	Bacteroidaceae	Bacteroides	1	1.17391	1.33333	0.4
Bacteria	Firmicutes	Clostridia	Clostridiales	Ruminococcaceae		1	0.217391	0.0833333	0
Bacteria	Bacteroidetes	Flavobacteriia	Flavobacteriales	[Weeksellaceae]	Wautersiella	1	0.173913	0.0833333	0
Bacteria	Firmicutes	Clostridia	Clostridiales	Lachnospiraceae		1	0.130435	0.166667	1.4
Bacteria	Firmicutes	Clostridia	Clostridiales	Clostridiaceae	Clostridium	1	2.6087	2.5	1.2
Bacteria	Proteobacteria	Deltaproteobacteria	Desulfovibrionales	Desulfovibrionaceae	Bilophila	1	0.130435	0.0833333	0
Bacteria	Firmicutes	Clostridia	Clostridiales			1	0.130435	0.0833333	0
Bacteria	Firmicutes	Clostridia	Clostridiales	Ruminococcaceae		1	0.0869565	0.25	0.2
Bacteria	Proteobacteria	Deltaproteobacteria	Desulfovibrionales	Desulfovibrionaceae		1	0.130435	0.0833333	0.4
Bacteria	Firmicutes	Clostridia	Clostridiales	Ruminococcaceae	Ruminococcus	1	0.73913	1.33333	0.2
Bacteria	Firmicutes	Clostridia	Clostridiales	[Tissierellaceae]	Anaerococcus	1	0.0869565	0	0
Bacteria	Lentisphaerae	[Lentisphaeria]	Victivallales	Victivallaceae		1	0.0434783	0	0
Bacteria	Firmicutes	Erysipelotrichi	Erysipelotrichales	Erysipelotrichaceae		1	0.0434783	0	0
Bacteria	Firmicutes	Clostridia	Clostridiales			1	0.0869565	0	0
Bacteria	Firmicutes	Clostridia	Clostridiales	Eubacteriaceae	Pseudoramibacter_Eubacterium	1	0.0434783	0	0
Bacteria	Bacteroidetes	Bacteroidia	Bacteroidales	[Odoribacteraceae]	Butyricimonas	1	0.0434783	0	0
Bacteria	Firmicutes	Clostridia	Clostridiales	Veillonellaceae		1	0.0869565	0	0
Bacteria	Proteobacteria	Alphaproteobacteria	Caulobacterales	Caulobacteraceae	Brevundimonas	1	0.0434783	0	0
Bacteria	Bacteroidetes	Bacteroidia	Bacteroidales	Rikenellaceae	AF12	1	0.0434783	0	0
Bacteria	Firmicutes	Clostridia	Clostridiales			1	0.0434783	0	0
Bacteria	Firmicutes	Clostridia	Clostridiales	Lachnospiraceae	Dorea	1	0.173913	0	0
Bacteria	Actinobacteria	Actinobacteria	Actinomycetales	Nocardioidaceae		1	0.0434783	0	0
Bacteria	Actinobacteria	Actinobacteria	Actinomycetales	Nocardioidaceae	Nocardioides	1	0.0434783	0	0
Bacteria	Proteobacteria	Alphaproteobacteria	Rhodospirillales	Acetobacteraceae		1	0.0434783	0	0
Bacteria	Firmicutes	Clostridia	Clostridiales	Ruminococcaceae		1	0.0434783	0	0
Bacteria	Bacteroidetes	Bacteroidia	Bacteroidales	Bacteroidaceae	Bacteroides	1	0.173913	0	0
Bacteria	Bacteroidetes	Bacteroidia	Bacteroidales	[Odoribacteraceae]	Odoribacter	1	0.0434783	0	0
Bacteria	Proteobacteria	Deltaproteobacteria	Bdellovibrionales	Bdellovibrionaceae	Bdellovibrio	1	0.0434783	0	0
Bacteria	Firmicutes	Clostridia	Clostridiales	Lachnospiraceae	Blautia	1	0.0434783	0	0
Bacteria	Bacteroidetes	Sphingobacteriia	Sphingobacteriales	Sphingobacteriaceae	Sphingobacterium	1	0.173913	0	0
Bacteria	Firmicutes	Clostridia	Clostridiales	Ruminococcaceae		1	0.0434783	0	0
Bacteria	Bacteroidetes	Flavobacteriia	Flavobacteriales	[Weeksellaceae]	Chryseobacterium	1	0.0434783	0	0
Bacteria	Proteobacteria	Alphaproteobacteria	Rhizobiales	Phyllobacteriaceae		1	0.0434783	0	0
Bacteria	Proteobacteria	Alphaproteobacteria	Rhizobiales	Methylobacteriaceae	Methylobacterium	1	0.0434783	0	0
Bacteria	Bacteroidetes	Bacteroidia	Bacteroidales	Prevotellaceae	Prevotella	1	0.434783	0	0
Bacteria	Firmicutes	Clostridia	Clostridiales	Christensenellaceae		1	0.0434783	0	0
Bacteria	Firmicutes	Clostridia	Clostridiales	Dehalobacteriaceae	Dehalobacterium	1	0.0434783	0	0
Bacteria	Verrucomicrobia	[Pedosphaerae]	[Pedosphaerales]			1	0.0434783	0	0
Bacteria	Firmicutes	Clostridia	Clostridiales	Christensenellaceae		1	0.0434783	0	0
Bacteria	Proteobacteria	Alphaproteobacteria	Sphingomonadales	Sphingomonadaceae	Sphingobium	1	0.0434783	0	0
Bacteria	Bacteroidetes	Bacteroidia	Bacteroidales			1	0.130435	0	0
Bacteria	Firmicutes	Clostridia	Clostridiales			1	0.0434783	0	0
Bacteria	Chloroflexi	Anaerolineae	Anaerolineales	Anaerolinaceae		1	0.0869565	0	0
Bacteria	Bacteroidetes	Bacteroidia	Bacteroidales	Rikenellaceae		1	0.0434783	0	0
Bacteria	Bacteroidetes	Cytophagia	Cytophagales	Flammeovirgaceae		1	0.0434783	0	0
Bacteria	Bacteroidetes	Flavobacteriia	Flavobacteriales	Cryomorphaceae	Crocinitomix	1	0.130435	0	0
Bacteria	Proteobacteria	Gammaproteobacteria	Aeromonadales	Succinivibrionaceae	Ruminobacter	1	0.0869565	0	0
Bacteria	Firmicutes	Clostridia	Clostridiales			1	0.0434783	0	0
Bacteria	Proteobacteria	Alphaproteobacteria	Caulobacterales	Caulobacteraceae		1	0.130435	0	0
Bacteria	Verrucomicrobia	[Spartobacteria]	[Chthoniobacterales]	[Chthoniobacteraceae]		1	0.26087	0	0
Bacteria	Proteobacteria	Alphaproteobacteria	Rhizobiales	Hyphomicrobiaceae	Devosia	1	0.0434783	0	0
Bacteria	Planctomycetes	Planctomycetia	Pirellulales	Pirellulaceae		1	0.0434783	0	0
Bacteria	Lentisphaerae	[Lentisphaeria]	Victivallales	Victivallaceae		1	0.0434783	0	0
Bacteria	Proteobacteria	Betaproteobacteria	Rhodocyclales	Rhodocyclaceae	Candidatus Accumulibacter	1	0.26087	0	0
Bacteria	Bacteroidetes	Bacteroidia	Bacteroidales	Porphyromonadaceae	Dysgonomonas	1	0.0434783	0	0
Bacteria	Bacteroidetes	Cytophagia	Cytophagales	Cytophagaceae	Hymenobacter	1	0.0434783	0	0
Bacteria	Proteobacteria	Betaproteobacteria	Neisseriales	Neisseriaceae	Neisseria	1	0.695652	0	0
Bacteria	[Thermi]	Deinococci	Deinococcales	Trueperaceae	Truepera	1	0.0434783	0	0
Bacteria	Synergistetes	Synergistia	Synergistales	Dethiosulfovibrionaceae		1	0.0434783	0	0
Bacteria	Firmicutes	Clostridia	Clostridiales			1	0.0434783	0	0
Bacteria	Acidobacteria	[Chloracidobacteria]	RB41	Ellin6075		1	0.173913	0	0
Bacteria	Bacteroidetes	Cytophagia	Cytophagales	Cytophagaceae	Spirosoma	1	0.0434783	0	0
Bacteria	Firmicutes	Clostridia	Clostridiales	Ruminococcaceae	Oscillospira	1	0.0434783	0	0
Bacteria	Firmicutes	Clostridia	Clostridiales	Ruminococcaceae		1	0.0434783	0	0
Bacteria	Firmicutes	Clostridia	Clostridiales	Ruminococcaceae		1	0.26087	0	0
Bacteria	Firmicutes	Erysipelotrichi	Erysipelotrichales	Erysipelotrichaceae	Coprobacillus	1	0.0434783	0	0
Bacteria	Firmicutes	Clostridia	Clostridiales			1	0.0869565	0	0
Bacteria	Proteobacteria	Gammaproteobacteria	HOC36			1	0.0869565	0	0
Bacteria	Acidobacteria	Acidobacteria	6	iii1	15	1	0.0869565	0	0
Bacteria	[Thermi]	Deinococci	Deinococcales	Deinococcaceae	Deinococcus	1	0.0434783	0	0
Bacteria	Bacteroidetes	Cytophagia	Cytophagales	Cytophagaceae		1	0.0434783	0	0
Bacteria	Firmicutes	Clostridia	Clostridiales	Ruminococcaceae		1	0.0434783	0	0
Bacteria	Bacteroidetes	Bacteroidia	Bacteroidales	Porphyromonadaceae		1	0.0434783	0	0
Bacteria	Firmicutes	Clostridia	Clostridiales	Lachnospiraceae	Coprococcus	1	0.0434783	0	0
Bacteria	Bacteroidetes	Flavobacteriia	Flavobacteriales	Flavobacteriaceae		1	0.391304	0	0
Bacteria	Firmicutes	Clostridia	Clostridiales			1	0.0434783	0	0
Bacteria	Proteobacteria	Gammaproteobacteria	Enterobacteriales	Enterobacteriaceae	Proteus	1	0.0434783	0	0
Bacteria	Firmicutes	Clostridia	Clostridiales	Ruminococcaceae		1	0.0434783	0	0
Bacteria	Firmicutes	Clostridia	Clostridiales	Lachnospiraceae		1	0.0434783	0	0
Bacteria	Firmicutes	Clostridia	Clostridiales			1	0.0434783	0	0
Bacteria	Firmicutes	Clostridia	Clostridiales	Christensenellaceae		1	0.0434783	0	0
Bacteria	Chloroflexi	Anaerolineae	Ardenscatenales	Ardenscatenaceae	Ardenscatena	1	0.0869565	0	0
Bacteria	[Thermi]	Deinococci	Deinococcales	Deinococcaceae	Deinococcus	1	0.0434783	0	0
Bacteria	Proteobacteria	Deltaproteobacteria	Desulfovibrionales	Desulfovibrionaceae	Bilophila	1	0.0869565	0	0
Bacteria	Proteobacteria	Gammaproteobacteria	Alteromonadales	Idiomarinaceae		1	0.0434783	0	0
Bacteria	Bacteroidetes	Cytophagia	Cytophagales	Cytophagaceae	Spirosoma	1	0.0434783	0	0
Bacteria	Planctomycetes	Planctomycetia	Gemmatales	Isosphaeraceae		1	0.0434783	0	0
Bacteria	Bacteroidetes	Sphingobacteriia	Sphingobacteriales	Sphingobacteriaceae	Sphingobacterium	1	0.173913	0	0
Bacteria	Proteobacteria	Alphaproteobacteria	Sphingomonadales	Sphingomonadaceae	Sphingobium	1	0.173913	0	0
Bacteria	Lentisphaerae	[Lentisphaeria]	Victivallales	Victivallaceae		1	0.0434783	0	0
Bacteria	Firmicutes	Clostridia	Clostridiales	Ruminococcaceae		1	0.130435	0	0
Bacteria	Firmicutes	Clostridia	Clostridiales	Syntrophomonadaceae	Syntrophomonas	1	0.0434783	0	0
Bacteria	Proteobacteria	Gammaproteobacteria	Xanthomonadales	Xanthomonadaceae	Luteimonas	1	0.26087	0	0
Bacteria	Firmicutes	Clostridia	Clostridiales			1	0.0434783	0	0
Bacteria	Firmicutes	Clostridia	Clostridiales	Christensenellaceae		1	0.0434783	0	0
Bacteria	Planctomycetes	Planctomycetia	Pirellulales	Pirellulaceae		1	0.130435	0	0
Bacteria	Firmicutes	Clostridia	Clostridiales	Syntrophomonadaceae	Syntrophomonas	1	0.0434783	0	0
Bacteria	Tenericutes	Mollicutes	RF39			1	0.0434783	0	0
Bacteria	Firmicutes	Clostridia	Clostridiales	Ruminococcaceae	Ruminococcus	1	0.0434783	0	0
Bacteria	Firmicutes	Clostridia	Clostridiales	Ruminococcaceae	Ruminococcus	1	0.0434783	0	0
Bacteria	Firmicutes	Clostridia	Clostridiales			1	0.0434783	0	0
Bacteria	Planctomycetes	Planctomycetia	Gemmatales	Gemmataceae		1	1.08696	0	0
Bacteria	Proteobacteria	Betaproteobacteria	Rhodocyclales	Rhodocyclaceae	Zoogloea	1	0.26087	0	0
Bacteria	Bacteroidetes	Flavobacteriia	Flavobacteriales	Flavobacteriaceae	Myroides	1	0.0434783	0	0
Bacteria	Proteobacteria	Gammaproteobacteria	Aeromonadales	Succinivibrionaceae		1	0.0434783	0	0
Bacteria	Bacteroidetes	Bacteroidia	Bacteroidales			1	0.347826	0	0
Bacteria	Proteobacteria	Gammaproteobacteria	Enterobacteriales	Enterobacteriaceae	Erwinia	1	0.0434783	0	0
Bacteria	Actinobacteria	Actinobacteria	Actinomycetales	Microbacteriaceae	Agromyces	1	0.304348	0	0
Bacteria	Firmicutes	Clostridia	Clostridiales	Ruminococcaceae		1	0.0434783	0	0
Bacteria	Firmicutes	Clostridia	Clostridiales	Ruminococcaceae		1	0.0434783	0	0
Bacteria	Firmicutes	Clostridia	Clostridiales			1	0.0869565	0	0
Bacteria	Bacteroidetes	Sphingobacteriia	Sphingobacteriales	Sphingobacteriaceae	Sphingobacterium	1	0.0869565	0	0
Bacteria	Bacteroidetes	Bacteroidia	Bacteroidales	[Odoribacteraceae]	Odoribacter	1	0.0434783	0	0
Bacteria	Synergistetes	Synergistia	Synergistales	Synergistaceae	vadinCA02	1	0.0434783	0	0
Bacteria	Armatimonadetes	[Fimbriimonadia]	[Fimbriimonadales]	[Fimbriimonadaceae]	Fimbriimonas	1	0.0434783	0	0
Bacteria	Firmicutes	Clostridia	Clostridiales	Lachnospiraceae	Lachnospira	1	0.0434783	0	0
Bacteria	Firmicutes	Clostridia	Clostridiales	Lachnospiraceae	Coprococcus	1	0.0434783	0	0
Bacteria	Firmicutes	Clostridia	Clostridiales	Ruminococcaceae		1	0.0434783	0	0
Bacteria	Bacteroidetes	Cytophagia	Cytophagales	Cytophagaceae	Hymenobacter	1	0.0434783	0	0
Bacteria	Verrucomicrobia	Verrucomicrobiae	Verrucomicrobiales	Verrucomicrobiaceae		1	0.173913	0	0
Bacteria	Firmicutes	Clostridia	Clostridiales	Veillonellaceae		1	0.0434783	0	0
Bacteria	Proteobacteria	Alphaproteobacteria	RF32			1	0.0434783	0	0
Bacteria	Proteobacteria	Deltaproteobacteria	Desulfovibrionales	Desulfovibrionaceae		1	0.0434783	0	0
Bacteria	Firmicutes	Clostridia	Clostridiales	Ruminococcaceae	Oscillospira	1	0.0434783	0	0
Bacteria	Proteobacteria	Alphaproteobacteria	Sphingomonadales	Sphingomonadaceae		1	0.0434783	0	0
Bacteria	Proteobacteria	Alphaproteobacteria	Rhodospirillales	Acetobacteraceae		1	0.0434783	0	0
Bacteria	Chloroflexi	Anaerolineae	Anaerolineales	Anaerolinaceae	T78	1	0.173913	0	0
Bacteria	Firmicutes	Clostridia	Clostridiales	Clostridiaceae	Caloramator	1	0.0869565	0	0
Bacteria	Acidobacteria	Solibacteres	Solibacterales			1	0.0434783	0	0
Bacteria	Proteobacteria	Alphaproteobacteria	Sphingomonadales	Sphingomonadaceae	Sphingomonas	1	0.130435	0	0
Bacteria	Proteobacteria	Alphaproteobacteria	Rhizobiales	Methylocystaceae		1	0.0434783	0	0
Bacteria	Proteobacteria	Alphaproteobacteria	Rhodospirillales	Acetobacteraceae		1	0.173913	0	0
Bacteria	Planctomycetes	Planctomycetia	Pirellulales	Pirellulaceae		1	0.0869565	0	0
Bacteria	Bacteroidetes	Bacteroidia	Bacteroidales	Bacteroidaceae	Bacteroides	1	0.0434783	0	0
Bacteria	Proteobacteria	Betaproteobacteria	Burkholderiales	Oxalobacteraceae		1	0.173913	0	0
Bacteria	Lentisphaerae	[Lentisphaeria]	Victivallales	Victivallaceae		1	0.0434783	0	0
Bacteria	Firmicutes	Clostridia	Clostridiales	Ruminococcaceae		1	0.0434783	0	0
Bacteria	Proteobacteria	Alphaproteobacteria	Sphingomonadales			1	0.26087	0	0
Bacteria	Proteobacteria	Gammaproteobacteria	Xanthomonadales	Xanthomonadaceae		1	0.0869565	0	0
Bacteria	Lentisphaerae	[Lentisphaeria]	Victivallales	Victivallaceae		1	0.0434783	0	0
Bacteria	Firmicutes	Clostridia	Clostridiales	Ruminococcaceae		1	0.0434783	0	0
Bacteria	Firmicutes	Clostridia	Clostridiales	Ruminococcaceae	Oscillospira	1	0.0434783	0	0
Bacteria	Bacteroidetes	Bacteroidia	Bacteroidales	Prevotellaceae	Prevotella	1	0.608696	0	0
Bacteria	Lentisphaerae	[Lentisphaeria]	Victivallales	Victivallaceae		1	0.0434783	0	0
Bacteria	Firmicutes	Clostridia	Clostridiales	Lachnospiraceae		1	0.0434783	0	0
Bacteria	Proteobacteria	Gammaproteobacteria	Pseudomonadales	Pseudomonadaceae	Pseudomonas	1	0.0434783	0	0
Bacteria	Bacteroidetes	Sphingobacteriia	Sphingobacteriales	Sphingobacteriaceae	Pedobacter	1	0.0434783	0	0
Bacteria	Planctomycetes	Planctomycetia	Planctomycetales	Planctomycetaceae	Planctomyces	1	0.173913	0	0
Bacteria	Bacteroidetes	Cytophagia	Cytophagales	Cytophagaceae		1	0.26087	0	0
Bacteria	Actinobacteria	Acidimicrobiia	Acidimicrobiales	EB1017		1	0.0434783	0	0
Bacteria	Verrucomicrobia	Verrucomicrobiae	Verrucomicrobiales	Verrucomicrobiaceae		1	0.0869565	0	0
Bacteria	Firmicutes	Clostridia	Clostridiales	Ruminococcaceae		1	0.0434783	0	0
Bacteria	Planctomycetes	Planctomycetia	Gemmatales	Gemmataceae	Gemmata	1	0.0869565	0	0
Bacteria	Bacteroidetes	[Saprospirae]	[Saprospirales]	Chitinophagaceae		1	0.0869565	0	0
Bacteria	Bacteroidetes	Cytophagia	Cytophagales	Cytophagaceae	Larkinella	1	0.0434783	0	0
Bacteria	Actinobacteria	Actinobacteria	Actinomycetales	Brevibacteriaceae	Brevibacterium	1	0.0869565	0	0
Bacteria	Proteobacteria	Alphaproteobacteria	Rhizobiales	Bradyrhizobiaceae	Balneimonas	1	0.0434783	0	0
Bacteria	Bacteroidetes	Flavobacteriia	Flavobacteriales	Cryomorphaceae		1	0.130435	0	0
Bacteria	Proteobacteria	Alphaproteobacteria	Rhodospirillales	Acetobacteraceae		1	0.0434783	0	0
Bacteria	Actinobacteria	Actinobacteria	Actinomycetales	Intrasporangiaceae		1	0.0869565	0	0
Bacteria	Firmicutes	Clostridia	Clostridiales	[Mogibacteriaceae]		1	0.0869565	0	0
Bacteria	Proteobacteria	Gammaproteobacteria	Pseudomonadales	Pseudomonadaceae	Pseudomonas	1	0.0434783	0	0
Bacteria	Firmicutes	Clostridia	Clostridiales	Lachnospiraceae		1	0.0434783	0	0
Bacteria	Proteobacteria	TA18	PHOS	HD29		1	0.0434783	0	0
Bacteria	Firmicutes	Clostridia	Clostridiales	Ruminococcaceae		1	0.0434783	0	0
Bacteria	Proteobacteria	Gammaproteobacteria	Pseudomonadales	Moraxellaceae	Enhydrobacter	1	0.0434783	0	0
Bacteria	Proteobacteria	Alphaproteobacteria	Rhizobiales	Phyllobacteriaceae	Mesorhizobium	1	0.0869565	0	0
Bacteria	Bacteroidetes	[Saprospirae]	[Saprospirales]	Chitinophagaceae		1	0.0869565	0	0
Bacteria	Firmicutes	Clostridia	Clostridiales	Lachnospiraceae		1	0.434783	0.25	1
Bacteria	Firmicutes	Clostridia	Clostridiales			1	0.478261	0.166667	0.2
Bacteria	Lentisphaerae	[Lentisphaeria]	Victivallales	Victivallaceae		1	0.130435	0.333333	0.2
Bacteria	Proteobacteria	Betaproteobacteria	Burkholderiales	Alcaligenaceae		1	0.347826	0.0833333	0.2
Bacteria	Lentisphaerae	[Lentisphaeria]	Victivallales	Victivallaceae		1	0.0869565	0.0833333	0.2
Bacteria	Proteobacteria	Betaproteobacteria	Burkholderiales	Oxalobacteraceae	Oxalobacter	1	0.130435	0.0833333	0.4
Bacteria	Bacteroidetes	Bacteroidia	Bacteroidales	Bacteroidaceae	Bacteroides	1	0.0434783	0.166667	0
Bacteria	Firmicutes	Clostridia	Clostridiales	Ruminococcaceae		1	0.0434783	0.166667	0
Bacteria	Bacteroidetes	Bacteroidia	Bacteroidales	S24	7	1	0.0434783	1.25	0
Bacteria	Firmicutes	Bacilli	Bacillales	Bacillaceae	Bacillus	1	0.0434783	0.666667	0
Bacteria	Bacteroidetes	Bacteroidia	Bacteroidales	Porphyromonadaceae	Parabacteroides	1	0.0434783	0.166667	0
Bacteria	Bacteroidetes	Bacteroidia	Bacteroidales	Rikenellaceae		1	0.0434783	0.166667	0
Bacteria	Bacteroidetes	Flavobacteriia	Flavobacteriales	[Weeksellaceae]	Cloacibacterium	1	0.434783	6	0
Bacteria	Bacteroidetes	Bacteroidia	Bacteroidales	Rikenellaceae		1	0.0434783	0.166667	0
Bacteria	Firmicutes	Clostridia	Clostridiales	Ruminococcaceae		1	0.0434783	0.333333	0
Bacteria	Actinobacteria	Actinobacteria	Actinomycetales	Corynebacteriaceae	Corynebacterium	1	0.0434783	0.166667	0
Bacteria	Proteobacteria	Alphaproteobacteria	Rhizobiales			1	0.173913	0.166667	0.6
Bacteria	Firmicutes	Clostridia	Clostridiales	[Mogibacteriaceae]		1	0.130435	0.0833333	0.2
Bacteria	Firmicutes	Clostridia	Clostridiales			1	0.0434783	0.0833333	0
Bacteria	Firmicutes	Clostridia	Clostridiales	Ruminococcaceae		1	0.0434783	0.0833333	0
Bacteria	Actinobacteria	Actinobacteria	Actinomycetales	Nocardioidaceae		1	0.0434783	0.0833333	0
Bacteria	Firmicutes	Erysipelotrichi	Erysipelotrichales	Erysipelotrichaceae	Holdemania	1	0.0434783	0.0833333	0
Bacteria	Bacteroidetes	Bacteroidia	Bacteroidales	[Odoribacteraceae]	Odoribacter	1	0.0434783	0.0833333	0
Bacteria	Firmicutes	Erysipelotrichi	Erysipelotrichales	Erysipelotrichaceae	RFN20	1	0.0434783	0.0833333	0
Bacteria	Firmicutes	Clostridia	Clostridiales			1	0.0434783	0.0833333	0
Bacteria	Firmicutes	Clostridia	Clostridiales	Ruminococcaceae		1	0.0434783	0.0833333	0
Bacteria	Firmicutes	Clostridia	Clostridiales	Clostridiaceae		1	0.0434783	0.0833333	0
Bacteria	Elusimicrobia	Elusimicrobia	Elusimicrobiales	Elusimicrobiaceae		1	0.130435	0.25	0
Bacteria	Proteobacteria	Alphaproteobacteria	RF32			1	0.0434783	0.0833333	0
Bacteria	Firmicutes	Clostridia	Clostridiales	[Tissierellaceae]	Anaerococcus	1	0.0869565	0.166667	0
Bacteria	Firmicutes	Clostridia	Clostridiales	Lachnospiraceae	Coprococcus	1	0.0434783	0.0833333	0
Bacteria	Bacteroidetes	Flavobacteriia	Flavobacteriales	[Weeksellaceae]	Elizabethkingia	1	0.0434783	0.0833333	0
Bacteria	Bacteroidetes	Bacteroidia	Bacteroidales	Bacteroidaceae	Bacteroides	1	0.0434783	0.0833333	0
Bacteria	Firmicutes	Clostridia	Clostridiales	Ruminococcaceae		1	0.0434783	0.0833333	0
Bacteria	Firmicutes	Clostridia	Clostridiales	Peptococcaceae		1	0.0434783	0.0833333	0
Bacteria	Firmicutes	Clostridia	Clostridiales	Ruminococcaceae		1	0.0434783	0.0833333	0
Bacteria	Firmicutes	Clostridia	Clostridiales	Ruminococcaceae		1	0.0434783	0.0833333	0
Bacteria	Firmicutes	Clostridia	Clostridiales	Ruminococcaceae		1	0.0434783	0.0833333	0
Bacteria	Bacteroidetes	Bacteroidia	Bacteroidales	Porphyromonadaceae	Parabacteroides	1	0.0434783	0.0833333	0
Bacteria	Firmicutes	Clostridia	Clostridiales	Dehalobacteriaceae	Dehalobacterium	1	0.0434783	0.0833333	0
Bacteria	Proteobacteria	Gammaproteobacteria	Enterobacteriales	Enterobacteriaceae		1	0.695652	0.416667	0.8
Bacteria	Firmicutes	Clostridia	Clostridiales			1	1.73913	0.333333	0.2
Bacteria	Actinobacteria	Actinobacteria	Bifidobacteriales	Bifidobacteriaceae	Bifidobacterium	1	1.6087	0.0833333	0
Bacteria	Bacteroidetes					1	0.173913	0.0833333	0
Bacteria	Verrucomicrobia	Verrucomicrobiae	Verrucomicrobiales	Verrucomicrobiaceae	Luteolibacter	1	0.0869565	0.0833333	0
Bacteria	Actinobacteria	Actinobacteria	Actinomycetales	Microbacteriaceae	Agrococcus	1	0.217391	0.166667	0
Bacteria	Bacteroidetes	Sphingobacteriia	Sphingobacteriales	Sphingobacteriaceae	Sphingobacterium	1	0.0869565	0.0833333	0
Bacteria	Firmicutes	Bacilli	Lactobacillales	Enterococcaceae	Enterococcus	1	2.08696	0.333333	0
Bacteria	Actinobacteria	Coriobacteriia	Coriobacteriales	Coriobacteriaceae		1	0.217391	0.0833333	0
Bacteria	Firmicutes	Clostridia	Clostridiales	Ruminococcaceae		1	0.130435	0.0833333	0
Bacteria	Firmicutes	Clostridia	Clostridiales	Lachnospiraceae		1	0.0869565	0.0833333	0
Bacteria	Bacteroidetes	Bacteroidia	Bacteroidales	[Odoribacteraceae]	Odoribacter	1	0.0869565	0.0833333	0
Bacteria	Firmicutes	Clostridia	Clostridiales	Christensenellaceae		1	0.0869565	1.08333	0
Bacteria	Proteobacteria	Alphaproteobacteria	Rhizobiales	Aurantimonadaceae		1	0.304348	0.0833333	0.2
Bacteria	Proteobacteria	Gammaproteobacteria	Aeromonadales	Aeromonadaceae		1	0.565217	0.0833333	0.2
Bacteria	Bacteroidetes	Bacteroidia	Bacteroidales	Bacteroidaceae	Bacteroides	1	2.56522	2.41667	2.4
Bacteria	Firmicutes	Clostridia	Clostridiales			1	0.130435	0.166667	0.2
Bacteria	Firmicutes	Clostridia	Clostridiales			1	0.130435	0.416667	0.6
Bacteria	Firmicutes	Clostridia	Clostridiales	[Mogibacteriaceae]		1	0.521739	7.66667	0.4
Bacteria	Firmicutes	Clostridia	Clostridiales	Ruminococcaceae		1	2.82609	3.33333	2.6
Bacteria	Firmicutes	Clostridia	Clostridiales	Lachnospiraceae	Dorea	1	0.565217	0.166667	1
Bacteria	Firmicutes	Clostridia	Clostridiales	Ruminococcaceae		1	0.73913	1	0.4
Bacteria	Bacteroidetes	Bacteroidia	Bacteroidales	[Odoribacteraceae]	Butyricimonas	1	0.391304	0.333333	0.2
Bacteria	Bacteroidetes	Bacteroidia	Bacteroidales	Bacteroidaceae	Bacteroides	1	2.82609	6.33333	1.2
Bacteria	Firmicutes	Clostridia	Clostridiales	Clostridiaceae	Clostridium	1	0.478261	0.333333	0.4
Bacteria	Firmicutes	Clostridia	Clostridiales	Lachnospiraceae		1	2	1.5	1.2
Bacteria	Firmicutes	Clostridia	Clostridiales	Veillonellaceae	Phascolarctobacterium	1	3.95652	3.66667	4.6
Bacteria	Firmicutes	Clostridia	Clostridiales	Ruminococcaceae	Oscillospira	1	0.217391	0.25	0.4
Bacteria	Firmicutes	Clostridia	Clostridiales	Lachnospiraceae		1	2.34783	1.58333	4.4
Bacteria	Firmicutes	Clostridia	Clostridiales	Lachnospiraceae	Dorea	1	0.304348	0.25	0.2
Bacteria	Firmicutes	Clostridia	Clostridiales	[Mogibacteriaceae]		1	0.391304	0.25	0.2
Bacteria	Firmicutes	Clostridia	Clostridiales	Lachnospiraceae		1	6.3913	22.6667	8

## Sheet: Reintroduced Fecal
Kingdom	Phylum	Class	Order	Family	Genus	Bonferroni_P	Captive Mean	Non-captive Mean	Reintroduced Mean
Bacteria	Actinobacteria	Coriobacteriia	Coriobacteriales	Coriobacteriaceae		0.00225968	0	3.875	0
Bacteria	Firmicutes	Clostridia	Clostridiales	Ruminococcaceae	Ruminococcus	0.00359205	95.3333	0	7.66667
Bacteria	Firmicutes	Clostridia	Clostridiales	Eubacteriaceae	Acetobacterium	0.00386041	82	0	3.16667
Bacteria	Firmicutes	Clostridia	Clostridiales	[Mogibacteriaceae]		0.0165044	0	4.25	0.5
Bacteria	Firmicutes	Clostridia	Clostridiales	Lachnospiraceae		0.0214586	7.72222	0	0.333333
Bacteria	Verrucomicrobia	Verrucomicrobiae	Verrucomicrobiales	Verrucomicrobiaceae	Akkermansia	0.0217616	29.2778	0	164.833
Bacteria	Firmicutes	Clostridia	Clostridiales	Christensenellaceae		0.0332596	53.3889	0	121.667
Bacteria	Firmicutes	Clostridia	Clostridiales	Lachnospiraceae	Coprococcus	0.0349359	0.277778	26.5	2.5
Bacteria	Bacteroidetes	Bacteroidia	Bacteroidales	[Odoribacteraceae]	Butyricimonas	0.0443322	0	0.25	1.66667
Bacteria	Bacteroidetes	Bacteroidia	Bacteroidales	Bacteroidaceae	Bacteroides	0.0508101	25.3333	0	134.667
Bacteria	Firmicutes	Clostridia	Clostridiales	Clostridiaceae		0.0514765	200	59.875	12.6667
Bacteria	Firmicutes	Clostridia	Clostridiales	Christensenellaceae		0.0578962	7.66667	0	1
Bacteria	Actinobacteria	Coriobacteriia	Coriobacteriales	Coriobacteriaceae	Adlercreutzia	0.110529	0.111111	9.75	0
Bacteria	Firmicutes	Clostridia	Clostridiales	Lachnospiraceae	Coprococcus	0.114633	36.8889	3.25	3.83333
Bacteria	Bacteroidetes	Bacteroidia	Bacteroidales	Rikenellaceae		0.121132	0.444444	22.25	0.833333
Bacteria	Firmicutes	Clostridia	Clostridiales	Ruminococcaceae		0.121205	235.833	8.875	13.6667
Bacteria	Firmicutes	Clostridia	Clostridiales	Ruminococcaceae		0.12133	0.0555556	1.875	0
Bacteria	Firmicutes	Clostridia	Clostridiales	Ruminococcaceae	Ruminococcus	0.133143	0.0555556	1	0
Bacteria	Firmicutes	Clostridia	Clostridiales	Ruminococcaceae	Oscillospira	0.151644	0.444444	0	3
Bacteria	Firmicutes	Clostridia	Clostridiales	Lachnospiraceae	Coprococcus	0.15673	0	2.625	0
Bacteria	Firmicutes	Clostridia	Clostridiales	Ruminococcaceae	Ruminococcus	0.159207	0	43.625	0
Bacteria	Firmicutes	Clostridia	Clostridiales	Christensenellaceae		0.164696	2.72222	0.25	7.5
Bacteria	Synergistetes	Synergistia	Synergistales	Synergistaceae		0.190402	116.944	0	122.5
Bacteria	Bacteroidetes	Bacteroidia	Bacteroidales	Rikenellaceae		0.211281	2.11111	76	4
Bacteria	Lentisphaerae	[Lentisphaeria]	Victivallales	Victivallaceae		0.22687	3.38889	0	10
Bacteria	Firmicutes	Clostridia	Clostridiales			0.260545	5.72222	0	9.5
Bacteria	Planctomycetes	Planctomycetia	Pirellulales	Pirellulaceae		0.270641	105.389	8.5	80.8333
Bacteria	Firmicutes	Clostridia	Clostridiales	Lachnospiraceae	Blautia	0.323104	62.8889	15.375	8.83333
Bacteria	Firmicutes	Clostridia	Clostridiales	Veillonellaceae	Phascolarctobacterium	0.343308	102.167	31	50.6667
Bacteria	Firmicutes	Clostridia	Clostridiales	Christensenellaceae		0.373231	2.05556	26.75	3
Bacteria	Bacteroidetes	Bacteroidia	Bacteroidales	[Odoribacteraceae]	Odoribacter	0.377664	0.166667	13.375	2
Bacteria	Bacteroidetes	Bacteroidia	Bacteroidales	Rikenellaceae		0.391073	1.88889	13	4.33333
Bacteria	Firmicutes	Clostridia	Clostridiales	Ruminococcaceae	Oscillospira	0.394078	0.166667	0	1
Bacteria	Firmicutes	Clostridia	Clostridiales	Ruminococcaceae	Oscillospira	0.413603	0.666667	3.875	1.83333
Bacteria	Bacteroidetes	Bacteroidia	Bacteroidales	Rikenellaceae		0.416926	6.22222	0.125	3.33333
Bacteria	Firmicutes	Clostridia	Clostridiales	Christensenellaceae		0.417076	38.9444	0	41.8333
Bacteria	Firmicutes	Clostridia	Clostridiales	Lachnospiraceae		0.427237	0.111111	5.125	3
Bacteria	Firmicutes	Clostridia	Clostridiales			0.430491	9.5	1.5	7.66667
Bacteria	Firmicutes	Clostridia	Clostridiales	Lachnospiraceae		0.448101	14.5	0.625	1
Bacteria	Firmicutes	Clostridia	Clostridiales			0.475008	12.6667	5.25	37.1667
Bacteria	Firmicutes	Clostridia	Clostridiales	Ruminococcaceae	Ruminococcus	0.477326	18.7222	0	0.833333
Bacteria	Firmicutes	Clostridia	Clostridiales	Ruminococcaceae	Oscillospira	0.494572	1.11111	8.25	0.833333
Bacteria	Firmicutes	Clostridia	Clostridiales	Lachnospiraceae	Coprococcus	0.550257	11	0	0.666667
Bacteria	Firmicutes	Clostridia	Clostridiales	Dehalobacteriaceae	Dehalobacterium	0.616109	2.44444	0.125	10
Bacteria	Firmicutes	Clostridia	Clostridiales			0.723683	52.6667	10.625	76.5
Bacteria	Firmicutes	Clostridia	Clostridiales	Ruminococcaceae		0.74704	53.7222	6.25	90.5
Bacteria	Firmicutes	Clostridia	Clostridiales	Christensenellaceae		0.754024	58.6111	0	4.5
Bacteria	Firmicutes	Clostridia	Clostridiales	Ruminococcaceae		0.775914	0	0	0.5
Bacteria	Firmicutes	Clostridia	Clostridiales	Peptococcaceae		0.78356	0.555556	1.125	6.16667
Bacteria	Bacteroidetes	Bacteroidia	Bacteroidales	Rikenellaceae		0.787595	0	0	0.666667
Bacteria	Firmicutes	Clostridia	Clostridiales			0.787595	0	0	1
Bacteria	Lentisphaerae	[Lentisphaeria]	Victivallales	Victivallaceae		0.787595	0	0	1
Bacteria	Bacteroidetes	Bacteroidia	Bacteroidales			0.791516	0	0	2
Bacteria	Bacteroidetes	Bacteroidia	Bacteroidales	Bacteroidaceae	Bacteroides	0.839817	0	9.625	0.5
Bacteria	Firmicutes	Clostridia	Clostridiales	Peptococcaceae		1	16.3333	2.5	6.16667
Bacteria	Firmicutes	Clostridia	Clostridiales			1	2.77778	0	3.83333
Bacteria	Firmicutes	Clostridia	Clostridiales	Lachnospiraceae		1	0	23	0
Bacteria	Firmicutes	Clostridia	Clostridiales	Lachnospiraceae	Coprococcus	1	0	5.5	0
Bacteria	Firmicutes	Clostridia	Clostridiales	Lachnospiraceae		1	0	2.625	0
Bacteria	Bacteroidetes	Bacteroidia	Bacteroidales	[Odoribacteraceae]	Odoribacter	1	1.5	5.5	9
Bacteria	Firmicutes	Clostridia	Clostridiales	Ruminococcaceae		1	0.333333	6.75	0.666667
Bacteria	Proteobacteria	Alphaproteobacteria				1	0.611111	0	4
Bacteria	Firmicutes	Clostridia	Clostridiales	Ruminococcaceae		1	3.66667	0.375	0.5
Bacteria	Proteobacteria	Betaproteobacteria				1	7.33333	5.75	55.5
Bacteria	Firmicutes	Clostridia	Clostridiales	Ruminococcaceae		1	19.9444	3.5	49.1667
Bacteria	Firmicutes	Clostridia	Clostridiales			1	3.16667	0.5	5
Bacteria	Tenericutes	RF3	ML615J	28		1	8.22222	0.125	76.3333
Bacteria	Firmicutes	Clostridia	Clostridiales			1	11.8333	2.25	8.33333
Bacteria	Firmicutes	Clostridia	Clostridiales			1	2.33333	0	1.16667
Bacteria	Firmicutes	Clostridia	Clostridiales	Clostridiaceae	Clostridium	1	33.7778	14.625	1
Bacteria	Firmicutes	Clostridia	Clostridiales	Lachnospiraceae		1	3.16667	0	3.83333
Bacteria	Firmicutes	Clostridia	Clostridiales	Lachnospiraceae	Coprococcus	1	19.9444	5.25	0
Bacteria	Firmicutes	Clostridia	Clostridiales	Ruminococcaceae		1	0.333333	0.25	4.16667
Bacteria	Firmicutes	Clostridia	Clostridiales	EtOH8		1	0.222222	2.625	0.333333
Bacteria	Bacteroidetes	Bacteroidia	Bacteroidales	Porphyromonadaceae	Parabacteroides	1	9	1.625	0.5
Bacteria	Firmicutes	Clostridia	Clostridiales	Lachnospiraceae		1	7.05556	0	3
Bacteria	Firmicutes	Clostridia	Clostridiales			1	0.5	0.25	6.16667
Bacteria	Firmicutes	Clostridia	Clostridiales	Clostridiaceae		1	0.222222	7.25	0.333333
Bacteria	Firmicutes	Clostridia	Clostridiales	Christensenellaceae		1	1.72222	0.375	11.1667
Bacteria	Firmicutes	Clostridia	Clostridiales			1	0.0555556	1.375	0.166667
Bacteria	Firmicutes	Clostridia	Clostridiales	Ruminococcaceae	Oscillospira	1	1.11111	0.25	2.33333
Bacteria	Actinobacteria	Coriobacteriia	Coriobacteriales	Coriobacteriaceae		1	1.33333	10	2.66667
Bacteria	Firmicutes	Clostridia	Clostridiales	Lachnospiraceae		1	26.9444	8.125	6.33333
Bacteria	Firmicutes	Clostridia	Clostridiales	Christensenellaceae		1	1.33333	0	0.5
Bacteria	Firmicutes	Erysipelotrichi	Erysipelotrichales	Erysipelotrichaceae	Coprobacillus	1	0.388889	0.125	2.16667
Bacteria	Firmicutes	Clostridia	Clostridiales	Lachnospiraceae	Blautia	1	1.83333	0	0.333333
Bacteria	Lentisphaerae	[Lentisphaeria]	Victivallales	Victivallaceae		1	1.77778	5.25	6.83333
Bacteria	Firmicutes	Clostridia	Clostridiales	Ruminococcaceae		1	0.0555556	1.375	0.5
Bacteria	Firmicutes	Clostridia	Clostridiales	Lachnospiraceae		1	0.388889	6.125	0.333333
Bacteria	Firmicutes	Clostridia	Clostridiales	Ruminococcaceae	Oscillospira	1	1.33333	1.25	9.16667
Bacteria	Actinobacteria	Coriobacteriia	Coriobacteriales	Coriobacteriaceae	Eggerthella	1	2.88889	16.25	30.8333
Bacteria	Firmicutes	Clostridia	Clostridiales	[Mogibacteriaceae]		1	1.77778	0.625	5.5
Bacteria	Firmicutes	Clostridia	Clostridiales	Lachnospiraceae	Dorea	1	2.44444	0	0.333333
Bacteria	Firmicutes	Clostridia	Clostridiales	Lachnospiraceae		1	0	1.5	0.166667
Bacteria	Firmicutes	Clostridia	Clostridiales	Lachnospiraceae		1	0.222222	6.375	0
Bacteria	Firmicutes	Clostridia	Clostridiales	Syntrophomonadaceae	Syntrophomonas	1	2.72222	0	2.66667
Bacteria	Firmicutes	Clostridia	Clostridiales			1	2.27778	0	4
Bacteria	Firmicutes	Clostridia	Clostridiales	Ruminococcaceae		1	0.166667	0	1
Bacteria	Firmicutes	Clostridia	Clostridiales	Lachnospiraceae	Anaerostipes	1	2.16667	57.625	1.16667
Bacteria	Firmicutes	Clostridia	Clostridiales	Ruminococcaceae		1	1.11111	0	0.333333
Bacteria	Firmicutes	Clostridia	Clostridiales	Peptococcaceae	Desulfurispora	1	1.61111	0.375	5.16667
Bacteria	Firmicutes	Clostridia	Clostridiales	Lachnospiraceae		1	0.111111	4.125	0.5
Bacteria	Firmicutes	Clostridia	Clostridiales	Lachnospiraceae		1	0.0555556	3.125	0
Bacteria	Firmicutes	Clostridia	Clostridiales			1	1.66667	70.5	5.5
Bacteria	Bacteroidetes	Bacteroidia	Bacteroidales	Bacteroidaceae	Bacteroides	1	0.944444	14.625	0
Bacteria	Firmicutes	Clostridia	Clostridiales	Ruminococcaceae		1	0	0.375	0
Bacteria	Firmicutes	Clostridia	Clostridiales			1	0	0.375	0
Bacteria	Firmicutes	Clostridia	Clostridiales	[Mogibacteriaceae]		1	0	0.375	0
Bacteria	Firmicutes	Clostridia	Clostridiales	Christensenellaceae		1	0.888889	0.25	7.16667
Bacteria	Bacteroidetes	Bacteroidia	Bacteroidales	Bacteroidaceae	Bacteroides	1	11.6111	26.5	16.1667
Bacteria	Firmicutes	Clostridia	Clostridiales			1	0	1.25	0
Bacteria	Firmicutes	Clostridia	Clostridiales			1	0	0.875	0
Bacteria	Bacteroidetes	Bacteroidia	Bacteroidales	Rikenellaceae		1	0	1.125	0
Bacteria	Firmicutes	Clostridia	Clostridiales	Dehalobacteriaceae	Dehalobacterium	1	0	0.75	0
Bacteria	Firmicutes	Clostridia	Clostridiales	Veillonellaceae		1	0	6	0
Bacteria	Firmicutes	Clostridia	Clostridiales	Christensenellaceae		1	0.888889	0.5	8.16667
Bacteria	Firmicutes	Clostridia	Clostridiales	Ruminococcaceae		1	3.38889	7.875	7.83333
Bacteria	Firmicutes	Clostridia	Clostridiales			1	1.22222	0	0.833333
Bacteria	Firmicutes	Clostridia	Clostridiales	Clostridiaceae	Clostridium	1	3.38889	0.125	0.833333
Bacteria	Bacteroidetes	Bacteroidia	Bacteroidales			1	0.388889	0	15.5
Bacteria	Firmicutes	Clostridia	Clostridiales	Christensenellaceae		1	1.72222	0.5	0.166667
Bacteria	Firmicutes	Clostridia	Clostridiales	[Mogibacteriaceae]		1	0.833333	9.375	1.83333
Bacteria	Firmicutes	Clostridia	Clostridiales	Ruminococcaceae		1	2.11111	0.125	4
Bacteria	Bacteroidetes	Bacteroidia	Bacteroidales	[Barnesiellaceae]		1	0	0	1.66667
Bacteria	Lentisphaerae	[Lentisphaeria]	Victivallales	Victivallaceae		1	0	0	0.333333
Bacteria	Firmicutes	Clostridia	Clostridiales	Ruminococcaceae		1	0	0	0.333333
Bacteria	Firmicutes	Clostridia	Clostridiales	Ruminococcaceae		1	0	0	0.333333
Bacteria	Firmicutes	Clostridia	Clostridiales	Ruminococcaceae		1	0	0	0.333333
Bacteria	Firmicutes	Clostridia	Clostridiales	Ruminococcaceae		1	0	0	0.333333
Bacteria	Firmicutes	Clostridia	Clostridiales			1	0	0	0.5
Bacteria	Firmicutes	Clostridia	Clostridiales			1	0	0	0.5
Bacteria	Firmicutes	Clostridia	Clostridiales	Veillonellaceae		1	0	0	2
Bacteria	Verrucomicrobia	Verrucomicrobiae	Verrucomicrobiales	Verrucomicrobiaceae	Akkermansia	1	0	0	9.5
Bacteria	Proteobacteria	Deltaproteobacteria	Desulfovibrionales	Desulfovibrionaceae		1	0	0	2
Bacteria	Firmicutes	Clostridia	Clostridiales	Lachnospiraceae		1	0	0	1
Bacteria	Bacteroidetes	Bacteroidia	Bacteroidales			1	0	0	1.16667
Bacteria	Firmicutes	Clostridia	Clostridiales	Ruminococcaceae		1	0	0	0.5
Bacteria	Firmicutes	Clostridia	Clostridiales	Lachnospiraceae		1	0.0555556	4.5	2.5
Bacteria	Firmicutes	Clostridia	Clostridiales	[Mogibacteriaceae]		1	0.888889	3.875	10.8333
Bacteria	Bacteroidetes	Bacteroidia	Bacteroidales	Porphyromonadaceae	Parabacteroides	1	2.94444	0	3.83333
Bacteria	Firmicutes	Clostridia	Clostridiales	Lachnospiraceae		1	3.88889	59.875	0.5
Bacteria	Firmicutes	Bacilli	Lactobacillales	Streptococcaceae	Lactococcus	1	9.27778	0	0.166667
Bacteria	Firmicutes	Clostridia	Clostridiales	Ruminococcaceae		1	4.22222	0	0.166667
Bacteria	Firmicutes	Clostridia	Clostridiales	Ruminococcaceae		1	35.3889	0.125	7.66667
Bacteria	Firmicutes	Clostridia	Clostridiales	Dehalobacteriaceae	Dehalobacterium	1	1.72222	0	4
Bacteria	Firmicutes	Clostridia	Clostridiales	Ruminococcaceae		1	0.222222	1.75	1.66667
Bacteria	Firmicutes	Clostridia	Clostridiales	Ruminococcaceae		1	0.666667	0	2.16667
Bacteria	Spirochaetes	Spirochaetes	Sphaerochaetales	Sphaerochaetaceae	Sphaerochaeta	1	1.22222	0	8.16667
Bacteria	Firmicutes	Clostridia	Clostridiales			1	1.22222	13.125	8.33333
Bacteria	Bacteroidetes	Bacteroidia	Bacteroidales	Bacteroidaceae	Bacteroides	1	2.83333	35.125	7.33333
Bacteria	Firmicutes	Clostridia	Clostridiales			1	1.66667	0.125	0.5
Bacteria	Firmicutes	Clostridia	Clostridiales	Clostridiaceae		1	52.1667	5.625	18.1667
Bacteria	Firmicutes	Clostridia				1	0.222222	1.375	2
Bacteria	Firmicutes	Clostridia	Clostridiales	[Mogibacteriaceae]		1	0.555556	0	0
Bacteria	Firmicutes	Clostridia	Clostridiales	Ruminococcaceae	Ruminococcus	1	0.166667	0.25	1.16667
Bacteria	Firmicutes	Clostridia	Clostridiales	Lachnospiraceae	Coprococcus	1	0.111111	1.125	0
Bacteria	Firmicutes	Clostridia	Clostridiales			1	1.5	10.125	1
Bacteria	Bacteroidetes	Bacteroidia	Bacteroidales	[Odoribacteraceae]	Butyricimonas	1	6.94444	12.375	22
Bacteria	Proteobacteria	Alphaproteobacteria	RF32			1	0.166667	0	1.5
Bacteria	Firmicutes	Clostridia	Clostridiales			1	15.2222	6	40.6667
Bacteria	Firmicutes	Clostridia	Clostridiales	Ruminococcaceae	Ruminococcus	1	0.166667	4	0
Bacteria	Bacteroidetes	Bacteroidia	Bacteroidales	Bacteroidaceae	Bacteroides	1	4.11111	1.375	6.33333
Bacteria	Firmicutes	Clostridia	Clostridiales	Ruminococcaceae		1	0.222222	0.125	2
Bacteria	Firmicutes	Clostridia	Clostridiales			1	2.27778	0.125	2.5
Bacteria	Firmicutes	Clostridia	Clostridiales	Lachnospiraceae		1	5.11111	22.75	19.1667
Bacteria	Firmicutes	Clostridia	Clostridiales	Ruminococcaceae		1	0.222222	3	0
Bacteria	Firmicutes	Clostridia	Clostridiales			1	8.83333	55.25	43.1667
Bacteria	Firmicutes	Clostridia	Clostridiales			1	1.16667	0	0.333333
Bacteria	Firmicutes	Clostridia	Clostridiales	Christensenellaceae		1	0.277778	0	0.666667
Bacteria	Firmicutes	Clostridia	Clostridiales			1	0.833333	0	1.16667
Bacteria	Firmicutes	Clostridia	Clostridiales	Christensenellaceae		1	0	2.375	0.166667
Bacteria	Firmicutes	Clostridia	Clostridiales	Lachnospiraceae	Epulopiscium	1	5.77778	0	5.16667
Bacteria	Firmicutes	Clostridia	Clostridiales	Lachnospiraceae		1	0.333333	1	1.66667
Bacteria	Firmicutes	Clostridia	Clostridiales	Ruminococcaceae		1	0.0555556	5.625	0.333333
Bacteria	Firmicutes	Clostridia	Clostridiales	Ruminococcaceae		1	0.111111	0	0.666667
Bacteria	Firmicutes	Clostridia	Clostridiales	Ruminococcaceae		1	0.111111	0	0.666667
Bacteria	Firmicutes	Clostridia	Clostridiales	Ruminococcaceae		1	0.111111	0	0.666667
Bacteria	Firmicutes	Clostridia	Clostridiales	Ruminococcaceae	Anaerotruncus	1	0.111111	0	0.666667
Bacteria	Firmicutes	Clostridia	Clostridiales	Ruminococcaceae		1	0	0.875	0.166667
Bacteria	Lentisphaerae	[Lentisphaeria]	Victivallales	Victivallaceae		1	1.05556	0	0.833333
Bacteria	Bacteroidetes	Bacteroidia	Bacteroidales	Porphyromonadaceae	Parabacteroides	1	55.1111	50.25	138.167
Bacteria	Firmicutes	Clostridia	Clostridiales	Lachnospiraceae	Blautia	1	0	2.5	0.333333
Bacteria	Bacteroidetes	Bacteroidia	Bacteroidales	Bacteroidaceae	Bacteroides	1	2.16667	27.625	7.83333
Bacteria	Firmicutes	Clostridia	Clostridiales	Lachnospiraceae		1	4.94444	72.125	4.66667
Bacteria	Firmicutes	Clostridia	Clostridiales	Ruminococcaceae		1	0.0555556	0.125	0.666667
Bacteria	Firmicutes	Clostridia	Clostridiales	Dehalobacteriaceae		1	0.111111	0	0.5
Bacteria	Lentisphaerae	[Lentisphaeria]	Victivallales	Victivallaceae		1	0.111111	0	0.5
Bacteria	Bacteroidetes	Bacteroidia	Bacteroidales	Rikenellaceae	Rikenella	1	2.88889	4.125	10
Bacteria	Firmicutes	Clostridia	Clostridiales	Ruminococcaceae		1	0.722222	0.5	2
Bacteria	Bacteroidetes	Bacteroidia	Bacteroidales	[Odoribacteraceae]	Odoribacter	1	2.83333	80.125	65.3333
Bacteria	Firmicutes	Clostridia	Clostridiales			1	13.9444	8.5	4.33333
Bacteria	Firmicutes	Clostridia	Clostridiales	Lachnospiraceae	Coprococcus	1	0.944444	5.375	0.666667
Bacteria	Firmicutes	Clostridia	Clostridiales	Ruminococcaceae		1	1.44444	0.25	2.5
Bacteria	Firmicutes	Clostridia	Clostridiales	Christensenellaceae		1	0.166667	0.125	0.666667
Bacteria	Firmicutes	Clostridia	Clostridiales	Lachnospiraceae		1	0.5	0	0
Bacteria	Lentisphaerae	[Lentisphaeria]	Victivallales	Victivallaceae		1	0.777778	1.5	0
Bacteria	Proteobacteria	Betaproteobacteria	Burkholderiales	Oxalobacteraceae	Oxalobacter	1	3.05556	0.875	4
Bacteria	Firmicutes	Clostridia	Clostridiales	Ruminococcaceae		1	1.77778	0	0
Bacteria	Bacteroidetes	Bacteroidia	Bacteroidales	Bacteroidaceae	Bacteroides	1	3.16667	0	0
Bacteria	Firmicutes	Clostridia	Clostridiales			1	2.55556	0.875	3.33333
Bacteria	Firmicutes	Clostridia	Clostridiales	Eubacteriaceae	Anaerofustis	1	0.166667	0.25	0.833333
Bacteria	Firmicutes	Clostridia	Clostridiales	Lachnospiraceae	Coprococcus	1	1.27778	0	1.16667
Bacteria	Firmicutes	Clostridia	Clostridiales	Clostridiaceae	Clostridium	1	0.333333	0.875	0
Bacteria	Cyanobacteria	4C0d	2	YS2		1	0.0555556	0.5	1
Bacteria	Firmicutes	Clostridia	Clostridiales	Christensenellaceae		1	0.0555556	0.25	0.666667
Bacteria	Firmicutes	Clostridia	Clostridiales	Christensenellaceae		1	1.5	0	0.333333
Bacteria	Proteobacteria	Deltaproteobacteria	Desulfovibrionales	Desulfovibrionaceae		1	3.44444	3.375	37
Bacteria	Firmicutes	Clostridia	Clostridiales	Lachnospiraceae	Coprococcus	1	3.22222	2.125	0.5
Bacteria	Firmicutes	Clostridia	Clostridiales			1	0.444444	0.625	1.83333
Bacteria	Proteobacteria	Deltaproteobacteria	Desulfovibrionales	Desulfovibrionaceae	Bilophila	1	15.4444	19.5	55.3333
Bacteria	Firmicutes	Clostridia	Clostridiales	Ruminococcaceae		1	0.888889	0.25	1.5
Bacteria	Firmicutes	Clostridia	Clostridiales	Lachnospiraceae		1	0.944444	0	0.333333
Bacteria	Firmicutes	Clostridia	Clostridiales	Ruminococcaceae		1	0	0.25	0
Bacteria	Firmicutes	Clostridia	Clostridiales	Lachnospiraceae		1	0	0.25	0
Bacteria	Bacteroidetes	Bacteroidia	Bacteroidales	[Odoribacteraceae]	Odoribacter	1	0	0.375	0
Bacteria	Bacteroidetes	Bacteroidia	Bacteroidales	[Odoribacteraceae]	Odoribacter	1	0	1	0
Bacteria	Firmicutes	Clostridia	Clostridiales	Dehalobacteriaceae	Dehalobacterium	1	0	0.375	0
Bacteria	Firmicutes	Clostridia	Clostridiales	Christensenellaceae		1	0	2	0
Bacteria	Firmicutes	Clostridia	Clostridiales	Christensenellaceae		1	0	0.5	0
Bacteria	Firmicutes	Clostridia	Clostridiales	Lachnospiraceae	Coprococcus	1	0	0.375	0
Bacteria	Firmicutes	Clostridia	Clostridiales	Lachnospiraceae	Coprococcus	1	0	0.375	0
Bacteria	Actinobacteria	Coriobacteriia	Coriobacteriales	Coriobacteriaceae	Adlercreutzia	1	0	1.625	0
Bacteria	Firmicutes	Clostridia	Clostridiales	Ruminococcaceae		1	0	1.5	0
Bacteria	Firmicutes	Clostridia	Clostridiales	Ruminococcaceae		1	0	0.375	0
Bacteria	Firmicutes	Clostridia	Clostridiales	Ruminococcaceae		1	0	3.125	0
Bacteria	Bacteroidetes	Bacteroidia	Bacteroidales			1	0	13.125	0
Bacteria	Lentisphaerae	[Lentisphaeria]	Victivallales	Victivallaceae		1	0	1	0
Bacteria	Firmicutes	Clostridia	Clostridiales			1	0	0.625	0
Bacteria	Firmicutes	Clostridia	Clostridiales	Ruminococcaceae		1	0	2.875	0
Bacteria	Firmicutes	Clostridia	Clostridiales	Ruminococcaceae		1	0	1.5	0
Bacteria	Firmicutes	Clostridia	Clostridiales	Ruminococcaceae		1	0.833333	0.125	2
Bacteria	Firmicutes	Clostridia	Clostridiales	Ruminococcaceae	Ruminococcus	1	0.277778	4	0
Bacteria	Firmicutes	Clostridia	Clostridiales	Christensenellaceae		1	0.111111	3.25	0.666667
Bacteria	Firmicutes	Clostridia	Clostridiales	Ruminococcaceae		1	0.722222	0.625	5
Bacteria	Lentisphaerae	[Lentisphaeria]	Victivallales	Victivallaceae		1	0.666667	0	0.833333
Bacteria	Bacteroidetes	Bacteroidia	Bacteroidales	[Barnesiellaceae]		1	0.388889	13.875	0
Bacteria	Firmicutes	Clostridia	Clostridiales	Dehalobacteriaceae		1	3.11111	0	0.666667
Bacteria	Bacteroidetes	Bacteroidia	Bacteroidales	Porphyromonadaceae	Parabacteroides	1	10.2778	22.875	8.16667
Bacteria	Firmicutes	Clostridia	Clostridiales			1	2.33333	0	0.166667
Bacteria	Firmicutes	Clostridia	Clostridiales	[Mogibacteriaceae]	Anaerovorax	1	0.0555556	0.375	0
Bacteria	Firmicutes	Clostridia	Clostridiales	Ruminococcaceae	Oscillospira	1	1.77778	0.25	4.5
Bacteria	Proteobacteria	Deltaproteobacteria	Desulfovibrionales	Desulfovibrionaceae		1	0	0.125	1
Bacteria	Firmicutes	Clostridia	Clostridiales	Ruminococcaceae		1	0.166667	0	0.666667
Bacteria	Proteobacteria	Gammaproteobacteria	Enterobacteriales	Enterobacteriaceae		1	18.5	4	4.33333
Bacteria	Firmicutes	Clostridia	Clostridiales			1	1.61111	0	3.66667
Bacteria	Firmicutes	Clostridia	Clostridiales	Lachnospiraceae		1	0.944444	0	0.166667
Bacteria	Proteobacteria	Deltaproteobacteria	Desulfovibrionales	Desulfovibrionaceae	Desulfovibrio	1	7.61111	10	39.6667
Bacteria	Firmicutes	Clostridia	Clostridiales	[Mogibacteriaceae]		1	20.5	8.125	15.5
Bacteria	Firmicutes	Clostridia	Clostridiales	Lachnospiraceae		1	2.55556	1.75	0.5
Bacteria	Firmicutes	Clostridia	Clostridiales	Lachnospiraceae		1	4.88889	0.25	10.5
Bacteria	Firmicutes	Clostridia	Clostridiales	Ruminococcaceae		1	0.333333	3.25	4.83333
Bacteria	Bacteroidetes	Bacteroidia	Bacteroidales	[Odoribacteraceae]	Odoribacter	1	7.66667	14.375	49.6667
Bacteria	Proteobacteria	Deltaproteobacteria	Myxococcales			1	0.611111	0	7.83333
Bacteria	Proteobacteria	Alphaproteobacteria	RF32			1	0	0.25	0.5
Bacteria	Firmicutes	Clostridia	Clostridiales	Ruminococcaceae		1	0.166667	0.125	1.16667
Bacteria	Firmicutes	Clostridia	Clostridiales	Christensenellaceae	Christensenella	1	0.444444	0	0
Bacteria	Deferribacteres	Deferribacteres	Deferribacterales	Deferribacteraceae	Mucispirillum	1	0	0.375	0.333333
Bacteria	Firmicutes	Clostridia	Clostridiales	Ruminococcaceae		1	0.666667	0	0
Bacteria	Firmicutes	Clostridia	Clostridiales	Ruminococcaceae		1	0.5	0	0
Bacteria	Firmicutes	Clostridia	Clostridiales	Ruminococcaceae		1	6.72222	7.375	13.6667
Bacteria	Firmicutes	Clostridia	Clostridiales	Ruminococcaceae		1	0.611111	0	0
Bacteria	Firmicutes	Clostridia	Clostridiales	Ruminococcaceae		1	0.166667	0.125	1
Bacteria	Firmicutes	Clostridia	Clostridiales	Ruminococcaceae		1	0.944444	0	0
Bacteria	Firmicutes	Clostridia	Clostridiales			1	0.888889	0	0
Bacteria	Firmicutes	Clostridia	Clostridiales	Lachnospiraceae		1	0.333333	0.625	0
Bacteria	Firmicutes	Clostridia	Clostridiales	Lachnospiraceae	Coprococcus	1	0.944444	0.125	1.33333
Bacteria	Firmicutes	Clostridia	Clostridiales	Ruminococcaceae		1	4.11111	3.5	0.5
Bacteria	Firmicutes	Clostridia	Clostridiales	Lachnospiraceae	Coprococcus	1	1.55556	7.75	4.5
Bacteria	Firmicutes	Clostridia	Clostridiales	Lachnospiraceae		1	1.16667	0.5	7.83333
Bacteria	Proteobacteria	Deltaproteobacteria	Desulfovibrionales	Desulfovibrionaceae		1	1.33333	0	2.66667
Bacteria	Bacteroidetes	Bacteroidia	Bacteroidales	Rikenellaceae		1	7.61111	18.125	2
Bacteria	Firmicutes	Clostridia	Clostridiales	Lachnospiraceae		1	3.44444	1	4
Bacteria	Proteobacteria	Gammaproteobacteria	Enterobacteriales	Enterobacteriaceae		1	118.722	134.5	15.5
Bacteria	Firmicutes	Clostridia	Clostridiales	Lachnospiraceae		1	0.166667	2.875	0.5
Bacteria	Firmicutes	Clostridia	Clostridiales	Ruminococcaceae		1	0.0555556	1.875	0.833333
Bacteria	Firmicutes	Clostridia	Clostridiales	Ruminococcaceae	Oscillospira	1	0.277778	0.25	0.833333
Bacteria	Firmicutes	Clostridia	Clostridiales	Clostridiaceae	Clostridium	1	12.2778	5.875	0.333333
Bacteria	Firmicutes	Clostridia	Clostridiales			1	0.0555556	0	4.33333
Bacteria	Firmicutes	Clostridia	Clostridiales	Ruminococcaceae		1	1.16667	31.75	3
Bacteria	Firmicutes	Clostridia	Clostridiales			1	3.27778	2.25	0
Bacteria	Firmicutes	Erysipelotrichi	Erysipelotrichales	Erysipelotrichaceae		1	1.38889	6.25	1.33333
Bacteria	Firmicutes	Clostridia	Clostridiales	Christensenellaceae		1	1.44444	5.625	5.16667
Bacteria	Firmicutes	Clostridia	Clostridiales	Ruminococcaceae	Oscillospira	1	0.444444	0	0.666667
Bacteria	Firmicutes	Clostridia	Clostridiales	Lachnospiraceae		1	1.33333	17.625	0.5
Bacteria	Firmicutes	Clostridia	Clostridiales	Ruminococcaceae	Anaerotruncus	1	0.277778	0	0.666667
Bacteria	Firmicutes	Clostridia	Clostridiales			1	0.611111	0.375	1.66667
Bacteria	Tenericutes	Mollicutes	Anaeroplasmatales	Anaeroplasmataceae		1	1.27778	7.25	6
Bacteria	Bacteroidetes	Bacteroidia	Bacteroidales	[Odoribacteraceae]	Odoribacter	1	0.666667	0	4
Bacteria	Firmicutes	Clostridia	Clostridiales	Ruminococcaceae		1	0.222222	0	0.5
Bacteria	Proteobacteria	Gammaproteobacteria	Enterobacteriales	Enterobacteriaceae		1	30.6111	1.75	0.166667
Bacteria	Firmicutes	Clostridia	Clostridiales	Christensenellaceae		1	0.277778	1.25	0.5
Bacteria	Firmicutes	Clostridia	Clostridiales			1	6.27778	2.25	0
Bacteria	Firmicutes	Bacilli	Bacillales	Bacillaceae	Bacillus	1	7.66667	1.5	0
Bacteria	Bacteroidetes	Bacteroidia	Bacteroidales	Rikenellaceae	AF12	1	0.777778	0	1.16667
Bacteria	Firmicutes	Clostridia	Clostridiales			1	0.111111	0.375	1.16667
Bacteria	Firmicutes	Clostridia	Clostridiales	Ruminococcaceae		1	0.388889	0	0.666667
Bacteria	Firmicutes	Clostridia	Clostridiales	Ruminococcaceae		1	0.222222	0.125	1.33333
Bacteria	Firmicutes	Clostridia	Clostridiales	Ruminococcaceae		1	0.111111	0	0.333333
Bacteria	Lentisphaerae	[Lentisphaeria]	Victivallales	Victivallaceae		1	0.166667	0	0.333333
Bacteria	Firmicutes	Clostridia	Clostridiales	Lachnospiraceae		1	1.55556	14.5	0
Bacteria	Lentisphaerae	[Lentisphaeria]	Victivallales	Victivallaceae		1	0.833333	0	1.16667
Bacteria	Firmicutes	Clostridia	Clostridiales	Dehalobacteriaceae		1	3.11111	10.375	0.5
Bacteria	Firmicutes	Clostridia	Clostridiales	Lachnospiraceae		1	2	0.5	0.833333
Bacteria	Actinobacteria	Coriobacteriia	Coriobacteriales	Coriobacteriaceae		1	2.27778	0.25	1.83333
Bacteria	Firmicutes	Clostridia	Clostridiales	Christensenellaceae		1	0.166667	1	0
Bacteria	Firmicutes	Clostridia	Clostridiales	Christensenellaceae		1	0.277778	0	0
Bacteria	Firmicutes	Clostridia	Clostridiales	Lachnospiraceae		1	0	0.375	0.166667
Bacteria	Firmicutes	Clostridia	Clostridiales	Ruminococcaceae		1	0.611111	0	0
Bacteria	Firmicutes	Clostridia	Clostridiales	Ruminococcaceae		1	0	0.25	0.166667
Bacteria	Firmicutes	Clostridia	Clostridiales	Ruminococcaceae		1	0	0.25	0.166667
Bacteria	Firmicutes	Clostridia	Clostridiales	Ruminococcaceae	Ruminococcus	1	0	5	1
Bacteria	Firmicutes	Clostridia	Clostridiales	Eubacteriaceae	Pseudoramibacter_Eubacterium	1	0	0	0.166667
Bacteria	Firmicutes	Clostridia	Clostridiales			1	0	0	0.666667
Bacteria	Firmicutes	Clostridia	Clostridiales			1	0	0	0.166667
Bacteria	Proteobacteria	Deltaproteobacteria	Desulfovibrionales	Desulfovibrionaceae		1	0	0	0.166667
Bacteria	Firmicutes	Clostridia	Clostridiales	Ruminococcaceae		1	0	0	0.166667
Bacteria	Firmicutes	Clostridia	Clostridiales	Ruminococcaceae		1	0	0	7.16667
Bacteria	Proteobacteria	Deltaproteobacteria	Desulfovibrionales	Desulfovibrionaceae		1	0	0	0.166667
Bacteria	Bacteroidetes	Bacteroidia	Bacteroidales	Porphyromonadaceae		1	0	0	0.666667
Bacteria	Firmicutes	Clostridia	Clostridiales	Ruminococcaceae	Anaerotruncus	1	0	0	0.166667
Bacteria	Verrucomicrobia	[Pedosphaerae]	[Pedosphaerales]			1	0	0	0.166667
Bacteria	Verrucomicrobia	Verrucomicrobiae	Verrucomicrobiales	Verrucomicrobiaceae	Luteolibacter	1	0	0	0.166667
Bacteria	Firmicutes	Clostridia	Clostridiales	Ruminococcaceae		1	0	0	0.166667
Bacteria	Firmicutes	Clostridia	Clostridiales	Ruminococcaceae		1	0	0	0.333333
Bacteria	Proteobacteria	Deltaproteobacteria	Desulfobacterales	Desulfobacteraceae		1	0	0	0.5
Bacteria	Firmicutes	Clostridia	Clostridiales	Dehalobacteriaceae	Dehalobacterium	1	0	0	0.5
Bacteria	Bacteroidetes	Bacteroidia	Bacteroidales			1	0	0	1.5
Bacteria	Proteobacteria	Deltaproteobacteria	Desulfovibrionales	Desulfovibrionaceae	Desulfovibrio	1	0	0	0.166667
Bacteria	Firmicutes	Clostridia	Clostridiales	Ruminococcaceae	Ruminococcus	1	0	0	0.666667
Bacteria	Firmicutes	Clostridia	Clostridiales	[Mogibacteriaceae]		1	0	0	0.166667
Bacteria	Proteobacteria	Alphaproteobacteria	RF32			1	0	0	0.5
Bacteria	Actinobacteria	Coriobacteriia	Coriobacteriales	Coriobacteriaceae		1	0	0	0.166667
Bacteria	Firmicutes	Clostridia	Clostridiales	Christensenellaceae		1	0	0	0.166667
Bacteria	Firmicutes	Clostridia	Clostridiales	Christensenellaceae		1	0	0	0.166667
Bacteria	Proteobacteria	Deltaproteobacteria	Desulfovibrionales	Desulfovibrionaceae		1	0	0	0.5
Bacteria	Proteobacteria	Alphaproteobacteria	RF32			1	0	0	0.666667
Bacteria	Firmicutes	Clostridia	Clostridiales	Ruminococcaceae		1	0	0	0.333333
Bacteria	Bacteroidetes	Bacteroidia	Bacteroidales	[Odoribacteraceae]	Odoribacter	1	0	0	0.166667
Bacteria	Firmicutes	Clostridia	Clostridiales	Lachnospiraceae	Lachnospira	1	0	0	0.666667
Bacteria	Firmicutes	Clostridia	Clostridiales	Clostridiaceae		1	0	0	0.166667
Bacteria	Bacteroidetes	Flavobacteriia	Flavobacteriales	[Weeksellaceae]	Chryseobacterium	1	0	0	0.166667
Bacteria	Firmicutes	Clostridia	Clostridiales	Eubacteriaceae	Anaerofustis	1	0	0	0.5
Bacteria	Bacteroidetes	Bacteroidia	Bacteroidales	Porphyromonadaceae	Parabacteroides	1	0	0	0.5
Bacteria	Firmicutes	Clostridia	Clostridiales	Ruminococcaceae		1	0	0	0.166667
Bacteria	Proteobacteria	Alphaproteobacteria	Rhizobiales			1	0	0	0.166667
Bacteria	Firmicutes	Clostridia	Clostridiales	Ruminococcaceae		1	0	0	0.333333
Bacteria	Proteobacteria	Betaproteobacteria	Burkholderiales	Comamonadaceae	Comamonas	1	0	0	0.166667
Bacteria	Firmicutes	Clostridia	Clostridiales	[Tissierellaceae]		1	0	0	0.166667
Bacteria	Bacteroidetes	Bacteroidia	Bacteroidales	Porphyromonadaceae	Dysgonomonas	1	0	0	0.166667
Bacteria	Firmicutes	Clostridia	Clostridiales	[Tissierellaceae]	Sedimentibacter	1	0	0	0.5
Bacteria	Proteobacteria	Deltaproteobacteria	Desulfovibrionales	Desulfovibrionaceae		1	0	0	0.166667
Bacteria	Proteobacteria	Deltaproteobacteria	Desulfovibrionales	Desulfovibrionaceae		1	0	0	1.16667
Bacteria	Firmicutes	Clostridia	Clostridiales	Ruminococcaceae		1	0	0	0.166667
Bacteria	Firmicutes	Clostridia	Clostridiales	Ruminococcaceae	Ruminococcus	1	0	0	0.166667
Bacteria	Firmicutes	Clostridia	Clostridiales	Ruminococcaceae		1	1.27778	0.25	0.666667
Bacteria	Firmicutes	Clostridia	Clostridiales	Ruminococcaceae		1	0.444444	0	0.5
Bacteria	Firmicutes	Clostridia	Clostridiales	Dehalobacteriaceae	Dehalobacterium	1	0.5	0.25	1.33333
Bacteria	Firmicutes	Clostridia	Clostridiales			1	0	0.375	0.5
Bacteria	Firmicutes	Clostridia	Clostridiales	Ruminococcaceae		1	2.55556	0.5	2.83333
Bacteria	Bacteroidetes	Bacteroidia	Bacteroidales	Bacteroidaceae	Bacteroides	1	9.88889	43.75	10.5
Bacteria	Firmicutes	Clostridia	Clostridiales	Lachnospiraceae		1	5.44444	23.625	1.33333
Bacteria	Firmicutes	Clostridia	Clostridiales	Ruminococcaceae		1	0.0555556	0.375	0.166667
Bacteria	Firmicutes	Clostridia	Clostridiales	Christensenellaceae		1	0.111111	0.375	0
Bacteria	Lentisphaerae	[Lentisphaeria]	Victivallales	Victivallaceae		1	0.444444	0	0.5
Bacteria	Firmicutes	Clostridia	Clostridiales	Lachnospiraceae	Coprococcus	1	1.94444	64.125	3.5
Bacteria	Firmicutes	Clostridia	Clostridiales	Ruminococcaceae	Ruminococcus	1	1.11111	46.75	0.166667
Bacteria	Firmicutes	Clostridia	Clostridiales	Christensenellaceae		1	28.7778	22	53.1667
Bacteria	Firmicutes	Clostridia	Clostridiales	Ruminococcaceae		1	2.38889	9.875	4.5
Bacteria	Bacteroidetes	Bacteroidia	Bacteroidales	Bacteroidaceae	Bacteroides	1	21.8889	51.625	32.3333
Bacteria	Actinobacteria	Coriobacteriia	Coriobacteriales	Coriobacteriaceae		1	0.666667	0	0.666667
Bacteria	Firmicutes	Clostridia	Clostridiales	Peptococcaceae	Dehalobacter_Syntrophobotulus	1	0.444444	0	0.833333
Bacteria	Bacteroidetes	Bacteroidia	Bacteroidales	Porphyromonadaceae	Parabacteroides	1	0.277778	5.25	0
Bacteria	Firmicutes	Clostridia	Clostridiales	Ruminococcaceae		1	5.38889	1.125	4.16667
Bacteria	Firmicutes	Clostridia	Clostridiales	Ruminococcaceae		1	3.72222	0.625	2
Bacteria	Bacteroidetes	Bacteroidia	Bacteroidales	Bacteroidaceae	Bacteroides	1	0.555556	2	0
Bacteria	Firmicutes	Clostridia	Clostridiales	Ruminococcaceae		1	3.33333	0	0.166667
Bacteria	Firmicutes	Clostridia	Clostridiales			1	15.0556	0	0.166667
Bacteria	Firmicutes	Clostridia	Clostridiales	Ruminococcaceae		1	0.166667	0.125	0.833333
Bacteria	Firmicutes	Clostridia	Clostridiales	Lachnospiraceae		1	25.4444	17.75	1.5
Bacteria	Fusobacteria	Fusobacteriia	Fusobacteriales	Fusobacteriaceae	Fusobacterium	1	4.61111	0.125	18.6667
Bacteria	Firmicutes	Clostridia	Clostridiales	Lachnospiraceae		1	1	2.75	2
Bacteria	Firmicutes	Bacilli	Bacillales	Bacillaceae	Bacillus	1	6.88889	0.125	0
Bacteria	Firmicutes	Clostridia	Clostridiales			1	0.611111	0	0.166667
Bacteria	Firmicutes	Clostridia	Clostridiales	Ruminococcaceae		1	0.666667	0	0.166667
Bacteria	Firmicutes	Clostridia	Clostridiales	Ruminococcaceae		1	1.77778	0.25	3.16667
Bacteria	Firmicutes	Clostridia	Clostridiales	Ruminococcaceae		1	0.333333	0.125	5.83333
Bacteria	Proteobacteria	Deltaproteobacteria	Desulfovibrionales	Desulfovibrionaceae	Desulfovibrio	1	0.111111	0	0.666667
Bacteria	Firmicutes	Clostridia	Clostridiales	Ruminococcaceae		1	3.61111	9.875	0
Bacteria	Firmicutes	Clostridia	Clostridiales	Ruminococcaceae		1	0.0555556	0.125	0.666667
Bacteria	Firmicutes	Clostridia	Clostridiales	Lachnospiraceae		1	6.11111	3.375	8.33333
Bacteria	Firmicutes	Clostridia	Clostridiales			1	6.61111	2.375	1.33333
Bacteria	Bacteroidetes	Bacteroidia	Bacteroidales	Bacteroidaceae	Bacteroides	1	3.33333	57.125	6.66667
Bacteria	Proteobacteria	Alphaproteobacteria	RF32			1	0.777778	0	4.66667
Bacteria	Firmicutes	Clostridia	Clostridiales	Christensenellaceae	Christensenella	1	0.555556	0.25	0
Bacteria	Firmicutes	Clostridia	Clostridiales			1	6.55556	17.75	5.33333
Bacteria	Firmicutes	Clostridia	Clostridiales	Ruminococcaceae		1	0.111111	0	0.333333
Bacteria	Firmicutes	Clostridia	Clostridiales	Ruminococcaceae	Ruminococcus	1	0.222222	0	0
Bacteria	Firmicutes	Clostridia	Clostridiales	Ruminococcaceae		1	0.333333	0	0
Bacteria	Firmicutes	Clostridia	Clostridiales	Ruminococcaceae		1	0.166667	0	0.5
Bacteria	Firmicutes	Clostridia	Clostridiales	Ruminococcaceae		1	0.555556	0	0
Bacteria	Firmicutes	Clostridia	Clostridiales	Lachnospiraceae	Coprococcus	1	0.722222	0	0.5
Bacteria	Bacteroidetes	Bacteroidia	Bacteroidales	Bacteroidaceae	Bacteroides	1	0.0555556	18.5	0
Bacteria	Bacteroidetes	Bacteroidia	Bacteroidales	Bacteroidaceae	Bacteroides	1	0.222222	3.625	0
Bacteria	Firmicutes	Clostridia	Clostridiales	Syntrophomonadaceae	Syntrophomonas	1	0.611111	0	3.83333
Bacteria	Firmicutes	Clostridia	Clostridiales	Lachnospiraceae	Anaerostipes	1	0.555556	1.125	0.5
Bacteria	Firmicutes	Clostridia	Clostridiales	Lachnospiraceae		1	38.6111	21.125	21
Bacteria	Firmicutes	Clostridia	Clostridiales	[Mogibacteriaceae]		1	0.388889	1	0.666667
Bacteria	Proteobacteria	Gammaproteobacteria	Legionellales	Coxiellaceae		1	0.166667	0	1.66667
Bacteria	Proteobacteria	Alphaproteobacteria				1	2.11111	0.125	0.833333
Bacteria	Proteobacteria	Betaproteobacteria	Nitrosomonadales	Nitrosomonadaceae		1	0.277778	0.25	0.833333
Bacteria	Lentisphaerae	[Lentisphaeria]	Victivallales	Victivallaceae		1	4.44444	8	15.5
Bacteria	Firmicutes	Clostridia	Clostridiales	Ruminococcaceae		1	0.0555556	0.625	0
Bacteria	Firmicutes	Clostridia	Clostridiales	Christensenellaceae		1	9.22222	0.125	0.833333
Bacteria	Firmicutes	Clostridia	Clostridiales	Ruminococcaceae		1	0.0555556	0.25	0.333333
Bacteria	Firmicutes	Clostridia	Clostridiales	Christensenellaceae		1	0.777778	0.125	0.833333
Bacteria	Firmicutes	Clostridia	Clostridiales	Ruminococcaceae		1	0.277778	0	0.333333
Bacteria	Firmicutes	Clostridia	Clostridiales	Clostridiaceae	Caloramator	1	0.222222	0	0.333333
Bacteria	Firmicutes	Bacilli	Lactobacillales			1	1.83333	28.875	0
Bacteria	Bacteroidetes	Bacteroidia	Bacteroidales	Porphyromonadaceae	Parabacteroides	1	2.88889	9.875	16.8333
Bacteria	Elusimicrobia	Elusimicrobia	Elusimicrobiales	Elusimicrobiaceae		1	2.83333	30	0
Bacteria	Firmicutes	Clostridia	Clostridiales	Ruminococcaceae		1	0.0555556	0.25	0
Bacteria	Firmicutes	Clostridia	Clostridiales	Lachnospiraceae		1	1.55556	0.125	0.666667
Bacteria	Firmicutes	Clostridia	Clostridiales	Lachnospiraceae	Blautia	1	0.888889	0.375	1.33333
Bacteria	Firmicutes	Clostridia	Clostridiales			1	0.5	0	1
Bacteria	Firmicutes	Clostridia	Clostridiales	Eubacteriaceae		1	0.555556	0.125	0.5
Bacteria	Firmicutes	Clostridia	Clostridiales	Lachnospiraceae		1	6.66667	2	8.16667
Bacteria	Actinobacteria	Actinobacteria	Actinomycetales	Pseudonocardiaceae	Pseudonocardia	1	0	0.125	0
Bacteria	Proteobacteria	Alphaproteobacteria	RF32			1	0	0.75	0
Bacteria	Firmicutes	Clostridia	Clostridiales	Lachnospiraceae		1	0	11.125	0
Bacteria	Firmicutes	Clostridia	Clostridiales	Ruminococcaceae		1	0	0.25	0
Bacteria	Firmicutes	Clostridia	Clostridiales	Lachnospiraceae	Epulopiscium	1	0	0.25	0
Bacteria	Firmicutes	Clostridia	Clostridiales	Ruminococcaceae		1	0	0.125	0
Bacteria	Bacteroidetes	Bacteroidia	Bacteroidales	[Odoribacteraceae]	Butyricimonas	1	0	0.625	0
Bacteria	Spirochaetes	Spirochaetes	Spirochaetales	Spirochaetaceae	Treponema	1	0	0.75	0
Bacteria	Lentisphaerae	[Lentisphaeria]	Victivallales	Victivallaceae		1	0	0.125	0
Bacteria	Firmicutes	Clostridia	Clostridiales	Ruminococcaceae		1	0	0.125	0
Bacteria	Bacteroidetes	Flavobacteriia	Flavobacteriales	Flavobacteriaceae	Flavobacterium	1	0	0.125	0
Bacteria	Verrucomicrobia	Verrucomicrobiae	Verrucomicrobiales	Verrucomicrobiaceae	Luteolibacter	1	0	0.125	0
Bacteria	Firmicutes	Clostridia	Clostridiales	Ruminococcaceae	Ruminococcus	1	0	0.5	0
Bacteria	Firmicutes	Clostridia	Clostridiales	Dehalobacteriaceae	Dehalobacterium	1	0	0.125	0
Bacteria	Firmicutes	Clostridia	Clostridiales			1	0	0.375	0
Bacteria	Firmicutes	Clostridia	Clostridiales	Ruminococcaceae		1	0	0.125	0
Bacteria	Actinobacteria	Actinobacteria	Actinomycetales	Microbacteriaceae	Leucobacter	1	0	0.125	0
Bacteria	Firmicutes	Bacilli	Bacillales	Bacillaceae	Bacillus	1	0	2.25	0
Bacteria	Firmicutes	Clostridia	Clostridiales	Ruminococcaceae		1	0	2.75	0
Bacteria	Proteobacteria	Alphaproteobacteria	RF32			1	0	0.125	0
Bacteria	Tenericutes	Mollicutes	RF39			1	0	1.375	0
Bacteria	Bacteroidetes	Bacteroidia	Bacteroidales	Rikenellaceae		1	0	0.25	0
Bacteria	Tenericutes	RF3	ML615J	28		1	0	0.25	0
Bacteria	Firmicutes	Clostridia	Clostridiales	Ruminococcaceae		1	0	0.125	0
Bacteria	Firmicutes	Clostridia	Clostridiales			1	0	0.25	0
Bacteria	Firmicutes	Clostridia	Clostridiales	Ruminococcaceae		1	0	0.5	0
Bacteria	Firmicutes	Clostridia	Clostridiales	Christensenellaceae		1	0	0.125	0
Bacteria	Firmicutes	Bacilli	Bacillales	Paenibacillaceae	Paenibacillus	1	0	0.375	0
Bacteria	Cyanobacteria	4C0d	2	YS2		1	0	2.5	0
Bacteria	Firmicutes	Clostridia	Clostridiales	Ruminococcaceae		1	0	0.375	0
Bacteria	Tenericutes	Mollicutes	RF39			1	0	0.125	0
Bacteria	Bacteroidetes	Flavobacteriia	Flavobacteriales	[Weeksellaceae]	Elizabethkingia	1	0	0.125	0
Bacteria	Tenericutes	Mollicutes	RF39			1	0	0.75	0
Bacteria	Proteobacteria	Alphaproteobacteria				1	0	0.625	0
Bacteria	Proteobacteria	Gammaproteobacteria	Pseudomonadales	Pseudomonadaceae	Pseudomonas	1	0	0.375	0
Bacteria	Proteobacteria	Gammaproteobacteria	Xanthomonadales	Sinobacteraceae	Steroidobacter	1	0	0.125	0
Bacteria	Proteobacteria	Gammaproteobacteria	Xanthomonadales	Xanthomonadaceae		1	0	0.125	0
Bacteria	Firmicutes	Clostridia	Clostridiales	Christensenellaceae		1	0	0.25	0
Bacteria	Firmicutes	Clostridia	Clostridiales	Ruminococcaceae	Ruminococcus	1	0	0.25	0
Bacteria	Tenericutes	Mollicutes	RF39			1	0	1.75	0
Bacteria	Firmicutes	Clostridia	Clostridiales	Ruminococcaceae	Ruminococcus	1	0	4.125	0
Bacteria	Firmicutes	Clostridia	Clostridiales	Ruminococcaceae	Ruminococcus	1	0	0.875	0
Bacteria	Proteobacteria	Alphaproteobacteria	RF32			1	0	2.125	0
Bacteria	Firmicutes	Clostridia	Clostridiales			1	0	1.625	0
Bacteria	Firmicutes	Clostridia	Clostridiales	Ruminococcaceae		1	0	0.125	0
Bacteria	Firmicutes	Bacilli	Bacillales	Staphylococcaceae	Jeotgalicoccus	1	0	0.125	0
Bacteria	Firmicutes	Clostridia	Clostridiales	Ruminococcaceae		1	0	0.125	0
Bacteria	Firmicutes	Clostridia	Clostridiales	Ruminococcaceae		1	0	0.125	0
Bacteria	Bacteroidetes	Flavobacteriia	Flavobacteriales	[Weeksellaceae]	Wautersiella	1	0	0.25	0
Bacteria	Bacteroidetes	Flavobacteriia	Flavobacteriales	Flavobacteriaceae		1	0	0.125	0
Bacteria	Planctomycetes	Planctomycetia	Pirellulales	Pirellulaceae		1	0	0.125	0
Bacteria	Firmicutes	Clostridia	Clostridiales	Christensenellaceae		1	0	0.125	0
Bacteria	Tenericutes	Mollicutes	RF39			1	0	1.25	0
Bacteria	Bacteroidetes	Bacteroidia	Bacteroidales	Rikenellaceae		1	0	1.25	0
Bacteria	Actinobacteria	Coriobacteriia	Coriobacteriales	Coriobacteriaceae		1	0	0.125	0
Bacteria	Firmicutes	Clostridia	Clostridiales	Ruminococcaceae		1	0	0.125	0
Bacteria	Firmicutes	Clostridia	Clostridiales			1	0	0.125	0
Bacteria	Firmicutes	Clostridia	Clostridiales	Christensenellaceae		1	0	0.25	0
Bacteria	Firmicutes	Clostridia	Clostridiales			1	0	0.375	0
Bacteria	Firmicutes	Clostridia	Clostridiales	Ruminococcaceae	Ruminococcus	1	0	1.125	0
Bacteria	Firmicutes	Clostridia	Clostridiales			1	0	0.75	0
Bacteria	Firmicutes	Clostridia	Clostridiales	Lachnospiraceae		1	1.94444	8.75	0.666667
Bacteria	Firmicutes	Clostridia	Clostridiales	Ruminococcaceae		1	0.555556	0	0.166667
Bacteria	Firmicutes	Clostridia	Clostridiales	Ruminococcaceae		1	0.277778	0	0.333333
Bacteria	Lentisphaerae	[Lentisphaeria]	Victivallales	Victivallaceae		1	0.333333	2	0.5
Bacteria	Firmicutes	Clostridia	Clostridiales	Ruminococcaceae	Oscillospira	1	0.5	0.125	1.83333
Bacteria	Actinobacteria	Coriobacteriia	Coriobacteriales	Coriobacteriaceae		1	0.611111	0	0.666667
Bacteria	Proteobacteria	Gammaproteobacteria	Pseudomonadales	Moraxellaceae	Acinetobacter	1	1.16667	5.375	0
Bacteria	Firmicutes	Clostridia	Clostridiales	Christensenellaceae		1	0.166667	0	0.333333
Bacteria	Firmicutes	Clostridia	Clostridiales	Lachnospiraceae		1	32.1667	25	14.5
Bacteria	Proteobacteria	Deltaproteobacteria	Desulfovibrionales	Desulfovibrionaceae	Bilophila	1	0	0.125	0.5
Bacteria	Firmicutes	Clostridia	Clostridiales			1	0	0.125	5.66667
Bacteria	Firmicutes	Clostridia	Clostridiales	Lachnospiraceae	[Ruminococcus]	1	0	0.25	1.16667
Bacteria	Lentisphaerae	[Lentisphaeria]	Victivallales	Victivallaceae		1	0.388889	0	0.666667
Bacteria	Firmicutes	Clostridia	Clostridiales			1	0.888889	0.375	1
Bacteria	Firmicutes	Clostridia	Clostridiales	Ruminococcaceae		1	0	0.125	0.166667
Bacteria	Proteobacteria	Gammaproteobacteria	Enterobacteriales	Enterobacteriaceae	Erwinia	1	0	0.125	0.166667
Bacteria	Bacteroidetes	Sphingobacteriia	Sphingobacteriales	Sphingobacteriaceae	Sphingobacterium	1	0	0.125	0.166667
Bacteria	Firmicutes	Clostridia	Clostridiales	Lachnospiraceae	Coprococcus	1	4.33333	5.25	2
Bacteria	Bacteroidetes	Bacteroidia	Bacteroidales	[Odoribacteraceae]	Butyricimonas	1	1.33333	2.125	4.66667
Bacteria	Bacteroidetes	Bacteroidia	Bacteroidales	Rikenellaceae		1	0	0.375	0.166667
Bacteria	Firmicutes	Clostridia	Clostridiales			1	0	6.25	0.166667
Bacteria	Firmicutes	Clostridia	Clostridiales			1	0	0.5	0.166667
Bacteria	Firmicutes	Clostridia	Clostridiales	Lachnospiraceae		1	0	0.25	0.166667
Bacteria	Firmicutes	Clostridia	Clostridiales	Lachnospiraceae		1	0	2.125	0.833333
Bacteria	Firmicutes	Clostridia	Clostridiales	Ruminococcaceae		1	0	0.25	0.166667
Bacteria	Firmicutes	Clostridia	Clostridiales	Ruminococcaceae		1	0.444444	0.125	0.5
Bacteria	Firmicutes	Clostridia	Clostridiales	Ruminococcaceae	Oscillospira	1	0.222222	0	0.333333
Bacteria	Firmicutes	Clostridia	Clostridiales			1	4.16667	2.875	8.5
Bacteria	Firmicutes	Erysipelotrichi	Erysipelotrichales	Erysipelotrichaceae		1	2	0.125	1.16667
Bacteria	Firmicutes	Clostridia	Clostridiales	[Mogibacteriaceae]		1	0.444444	2.375	1.16667
Bacteria	Bacteroidetes	Bacteroidia	Bacteroidales	Rikenellaceae		1	0.666667	0	0.5
Bacteria	Firmicutes	Clostridia	Clostridiales	Ruminococcaceae		1	0.333333	0	0.333333
Bacteria	Firmicutes	Clostridia	Clostridiales	[Mogibacteriaceae]		1	8.94444	4.25	9.16667
Bacteria	Proteobacteria	Deltaproteobacteria	Desulfovibrionales	Desulfovibrionaceae	Bilophila	1	3	4.125	0
Bacteria	Firmicutes	Clostridia	Clostridiales	Ruminococcaceae		1	0.777778	0.25	0
Bacteria	Firmicutes	Clostridia	Clostridiales	Ruminococcaceae		1	0.166667	0	0
Bacteria	Firmicutes	Bacilli	Bacillales	Bacillaceae		1	0.166667	0	0
Bacteria	Firmicutes	Clostridia	Clostridiales	Ruminococcaceae		1	0.166667	0	0
Bacteria	Proteobacteria	Alphaproteobacteria	RF32			1	0.5	0.5	3
Bacteria	Lentisphaerae	[Lentisphaeria]	Victivallales	Victivallaceae		1	0.277778	0	0
Bacteria	Lentisphaerae	[Lentisphaeria]	Victivallales	Victivallaceae		1	0.222222	0	0
Bacteria	Firmicutes	Clostridia	Clostridiales	Christensenellaceae		1	0.222222	0	0
Bacteria	Firmicutes	Clostridia	Clostridiales	Syntrophomonadaceae	Syntrophomonas	1	0.277778	0	0
Bacteria	Firmicutes	Clostridia	Clostridiales	Ruminococcaceae		1	0.444444	0	0
Bacteria	Firmicutes	Clostridia	Clostridiales	Ruminococcaceae		1	1.83333	0	0
Bacteria	Firmicutes	Clostridia	Clostridiales	Syntrophomonadaceae	Syntrophomonas	1	1.38889	0	0
Bacteria	Tenericutes	Mollicutes	RF39			1	0.666667	0	0
Bacteria	Firmicutes	Clostridia	Clostridiales	Ruminococcaceae		1	0.444444	0.375	0
Bacteria	Bacteroidetes	Bacteroidia	Bacteroidales	[Odoribacteraceae]	Butyricimonas	1	0.277778	1.25	0.833333
Bacteria	Firmicutes	Clostridia	Clostridiales			1	1.66667	1.5	14.6667
Bacteria	Firmicutes	Bacilli	Bacillales	Bacillaceae	Bacillus	1	108.222	29.625	11.5
Bacteria	Firmicutes	Clostridia	Clostridiales	Ruminococcaceae		1	79.4444	3.375	79.3333
Bacteria	Firmicutes	Clostridia	Clostridiales			1	0.722222	0.125	0.5
Bacteria	Firmicutes	Clostridia	Clostridiales	Lachnospiraceae		1	1.33333	0.5	0.333333
Bacteria	Bacteroidetes	Bacteroidia	Bacteroidales	Rikenellaceae		1	2	5.625	2.5
Bacteria	Firmicutes	Clostridia	Clostridiales			1	1.38889	1.375	2.83333
Bacteria	Bacteroidetes	Bacteroidia	Bacteroidales	Bacteroidaceae	Bacteroides	1	0.0555556	2.125	0.333333
Bacteria	Firmicutes	Clostridia	Clostridiales	Ruminococcaceae		1	0.0555556	1.75	0.333333
Bacteria	Firmicutes	Clostridia	Clostridiales			1	4.72222	10.5	3
Bacteria	Verrucomicrobia	Verrucomicrobiae	Verrucomicrobiales	Verrucomicrobiaceae	Akkermansia	1	8.72222	59.75	0
Bacteria	Firmicutes	Clostridia	Clostridiales	Ruminococcaceae		1	18.5556	25	41
Bacteria	Firmicutes	Clostridia	Clostridiales	Syntrophomonadaceae	Syntrophomonas	1	0.555556	1.25	1.5
Bacteria	Bacteroidetes	Bacteroidia	Bacteroidales	Porphyromonadaceae	Parabacteroides	1	4.27778	2.75	3
Bacteria	Bacteroidetes	Bacteroidia	Bacteroidales	Rikenellaceae		1	4.94444	13	7.16667
Bacteria	Firmicutes	Clostridia	Clostridiales			1	20.8889	14.25	6.16667
Bacteria	Firmicutes	Clostridia	Clostridiales	Ruminococcaceae		1	0.444444	0.75	1.83333
Bacteria	Verrucomicrobia	Verrucomicrobiae	Verrucomicrobiales	Verrucomicrobiaceae	Akkermansia	1	8.83333	38	37.6667
Bacteria	Firmicutes	Clostridia	Clostridiales			1	0.0555556	2.75	2.16667
Bacteria	Firmicutes	Clostridia	Clostridiales	EtOH8		1	0.888889	0.25	0.666667
Bacteria	Firmicutes	Clostridia	Clostridiales	Lachnospiraceae	Coprococcus	1	4.44444	9.25	0.833333
Bacteria	Firmicutes	Clostridia	Clostridiales	Ruminococcaceae		1	0.5	1.625	1
Bacteria	Firmicutes	Clostridia	Clostridiales	[Mogibacteriaceae]		1	2.5	0.625	4
Bacteria	Firmicutes	Clostridia	Clostridiales	Ruminococcaceae	Oscillospira	1	0.388889	0.375	1.5
Bacteria	Firmicutes	Clostridia	Clostridiales	Peptostreptococcaceae		1	5.22222	4.5	4.66667
Bacteria	Firmicutes	Clostridia	Clostridiales			1	1.44444	0.875	0.333333
Bacteria	Firmicutes	Clostridia	Clostridiales	Lachnospiraceae	Dorea	1	8.72222	0.375	3.33333
Bacteria	Cyanobacteria	4C0d	2	YS2		1	0.611111	0	0.333333
Bacteria	Tenericutes	Mollicutes	RF39			1	0.0555556	0.625	0.833333
Bacteria	Proteobacteria	Gammaproteobacteria	Pseudomonadales	Pseudomonadaceae	Pseudomonas	1	0.0555556	2.625	4.83333
Bacteria	Bacteroidetes	Bacteroidia	Bacteroidales	Rikenellaceae		1	0.888889	1.125	1.5
Bacteria	Firmicutes	Clostridia	Clostridiales	Ruminococcaceae	Oscillospira	1	7.27778	5.875	7.66667
Bacteria	Firmicutes	Clostridia	Clostridiales	Ruminococcaceae	Oscillospira	1	0.833333	2.25	1.66667
Bacteria	Firmicutes	Erysipelotrichi	Erysipelotrichales	Erysipelotrichaceae	[Eubacterium]	1	0.388889	0	1
Bacteria	Firmicutes	Clostridia	Clostridiales	Clostridiaceae	Clostridium	1	0.555556	1.125	0.666667
Bacteria	Firmicutes	Clostridia	Clostridiales	Ruminococcaceae	Oscillospira	1	3.61111	6.125	8
Bacteria	Proteobacteria	Alphaproteobacteria	RF32			1	2.16667	2	3.66667
Bacteria	Firmicutes	Clostridia	Clostridiales	Ruminococcaceae	Oscillospira	1	0.555556	0.375	0.666667
Bacteria	Firmicutes	Clostridia	Clostridiales	Ruminococcaceae	Oscillospira	1	1	1.375	1
Bacteria	Firmicutes	Clostridia	Clostridiales	Lachnospiraceae		1	4.05556	7.5	11
Bacteria	Firmicutes	Clostridia	Clostridiales	Ruminococcaceae	Oscillospira	1	65.3889	37.125	30.1667
Bacteria	Firmicutes	Clostridia	Clostridiales	Lachnospiraceae	Dorea	1	4.38889	3.75	3
Bacteria	Firmicutes	Clostridia	Clostridiales	Clostridiaceae	Clostridium	1	5.16667	4.625	1.83333
Bacteria	Firmicutes	Clostridia	Clostridiales			1	0.5	0.25	0.333333
Bacteria	Actinobacteria	Coriobacteriia	Coriobacteriales	Coriobacteriaceae		1	3.22222	2	5.66667
Bacteria	Tenericutes	RF3	ML615J	28		1	0.555556	2.5	0
Bacteria	Firmicutes	Clostridia	Clostridiales	Ruminococcaceae		1	0.222222	0.75	0.333333
Bacteria	Firmicutes	Clostridia	Clostridiales	Ruminococcaceae		1	11	38	8.16667
Bacteria	Firmicutes	Clostridia	Clostridiales	[Mogibacteriaceae]		1	3.66667	6.125	7.33333
Bacteria	Firmicutes	Erysipelotrichi	Erysipelotrichales	Erysipelotrichaceae		1	0.0555556	0	0.333333
Bacteria	Firmicutes	Clostridia	Clostridiales			1	0.0555556	0	0.833333
Bacteria	Firmicutes	Clostridia	Clostridiales	Peptococcaceae	Desulfosporosinus	1	0.0555556	0	0.333333
Bacteria	Proteobacteria	Alphaproteobacteria	RF32			1	0.0555556	0	0.5
Bacteria	Firmicutes	Clostridia	Clostridiales	Dehalobacteriaceae	Dehalobacterium	1	0.0555556	0	0.333333
Bacteria	Firmicutes	Clostridia	Clostridiales	Ruminococcaceae		1	0.111111	0.25	0.333333
Bacteria	Firmicutes	Clostridia	Clostridiales	Lachnospiraceae		1	0.5	2	2.16667
Bacteria	Bacteroidetes	Bacteroidia	Bacteroidales	Bacteroidaceae	Bacteroides	1	62.6111	45.125	50.5
Bacteria	Firmicutes	Clostridia	Clostridiales	Clostridiaceae	Tindallia_Anoxynatronum	1	0.111111	0	0
Bacteria	Firmicutes	Clostridia	Clostridiales	Ruminococcaceae		1	0.111111	0	0
Bacteria	Firmicutes	Clostridia	Clostridiales	Ruminococcaceae	Ruminococcus	1	0.166667	0.25	0
Bacteria	Firmicutes	Clostridia	Clostridiales	Ruminococcaceae		1	0.0555556	0	0.166667
Bacteria	Proteobacteria	Alphaproteobacteria	Rickettsiales			1	0.0555556	0	0.166667
Bacteria	Firmicutes	Clostridia	Clostridiales	Dehalobacteriaceae	Dehalobacterium	1	0.0555556	0	0.166667
Bacteria	Proteobacteria	Gammaproteobacteria	Enterobacteriales	Enterobacteriaceae	Proteus	1	0.0555556	0	0.166667
Bacteria	Firmicutes	Bacilli	Lactobacillales	Aerococcaceae	Alkalibacterium	1	0.111111	0	0
Bacteria	Firmicutes	Clostridia	Clostridiales	Ruminococcaceae		1	0.0555556	0	0.166667
Bacteria	Firmicutes	Clostridia	Clostridiales	Ruminococcaceae		1	0.0555556	0	0.166667
Bacteria	Firmicutes	Clostridia	Clostridiales	Christensenellaceae		1	0.111111	0	0
Bacteria	Firmicutes	Clostridia	Clostridiales	Ruminococcaceae		1	0.0555556	0	0.166667
Bacteria	Firmicutes	Clostridia	Clostridiales			1	0.0555556	0	0.166667
Bacteria	Proteobacteria	Gammaproteobacteria	Enterobacteriales	Enterobacteriaceae	Erwinia	1	0.0555556	0	0.166667
Bacteria	Firmicutes	Clostridia	Clostridiales	Ruminococcaceae		1	0.111111	0	0
Bacteria	Actinobacteria	Actinobacteria	Actinomycetales	Actinomycetaceae	Actinomyces	1	0.111111	0	0
Bacteria	Firmicutes	Clostridia	Clostridiales	Ruminococcaceae		1	0.0555556	0	0.166667
Bacteria	Firmicutes	Clostridia	Clostridiales	Ruminococcaceae		1	0.111111	0	0
Bacteria	Firmicutes	Clostridia	Clostridiales	Clostridiaceae	Clostridium	1	0.111111	0	0
Bacteria	Firmicutes	Clostridia	Clostridiales	Ruminococcaceae		1	0.222222	0	0
Bacteria	Firmicutes	Clostridia	Clostridiales	Lachnospiraceae	Coprococcus	1	0.111111	0	0
Bacteria	Firmicutes	Clostridia	Clostridiales			1	0.277778	0	0
Bacteria	Lentisphaerae	[Lentisphaeria]	Victivallales	Victivallaceae		1	0.222222	0	0
Bacteria	Actinobacteria	Actinobacteria	Actinomycetales	Brevibacteriaceae	Brevibacterium	1	0.166667	0	0
Bacteria	Actinobacteria	Actinobacteria	Actinomycetales	Dermabacteraceae	Brachybacterium	1	0.222222	0	0
Bacteria	Tenericutes	Mollicutes	RF39			1	0.222222	0	0
Bacteria	Firmicutes	Clostridia	Clostridiales	Ruminococcaceae		1	0.388889	0	0
Bacteria	Firmicutes	Clostridia	Clostridiales	Veillonellaceae		1	0.277778	0	0
Bacteria	Firmicutes	Clostridia	Clostridiales	Christensenellaceae		1	0.222222	0	0
Bacteria	Firmicutes	Bacilli	Lactobacillales	Leuconostocaceae		1	7.27778	0	0
Bacteria	Planctomycetes	Planctomycetia	Pirellulales	Pirellulaceae		1	0.277778	0	0
Bacteria	Proteobacteria	Alphaproteobacteria	RF32			1	0.277778	4.25	0.5
Bacteria	Firmicutes	Erysipelotrichi	Erysipelotrichales	Erysipelotrichaceae	RFN20	1	0.333333	8.5	0.166667
Bacteria	Firmicutes	Clostridia	Clostridiales			1	1.66667	1	1.66667
Bacteria	Proteobacteria	Epsilonproteobacteria	Campylobacterales	Campylobacteraceae	Arcobacter	1	0.222222	0	0.166667
Bacteria	Firmicutes	Bacilli	Turicibacterales	Turicibacteraceae	Turicibacter	1	0.111111	0	0.166667
Bacteria	Firmicutes	Clostridia	Clostridiales	Lachnospiraceae	Epulopiscium	1	0.277778	0	0.166667
Bacteria	Firmicutes	Clostridia	Clostridiales	Ruminococcaceae	Ruminococcus	1	0.222222	0	0.333333
Bacteria	Firmicutes	Clostridia	Clostridiales	Ruminococcaceae		1	2.05556	0	0.166667
Bacteria	Elusimicrobia	Elusimicrobia	Elusimicrobiales	Elusimicrobiaceae		1	0.666667	0	0.166667
Bacteria	Firmicutes	Clostridia	Clostridiales	Ruminococcaceae	Ruminococcus	1	0.166667	0	0.166667
Bacteria	Firmicutes	Clostridia	Clostridiales	Lachnospiraceae	Coprococcus	1	3.61111	0	0.166667
Bacteria	Firmicutes	Clostridia	Clostridiales	Ruminococcaceae		1	0.222222	0	0.166667
Bacteria	Firmicutes	Clostridia	Clostridiales	Ruminococcaceae		1	0.222222	0	0.166667
Bacteria	Bacteroidetes	Bacteroidia	Bacteroidales	Porphyromonadaceae	Parabacteroides	1	1.55556	0	0.333333
Bacteria	Firmicutes	Clostridia	Clostridiales	Ruminococcaceae		1	1.88889	3.125	2.5
Bacteria	Firmicutes	Clostridia	Clostridiales	Peptococcaceae	Desulfurispora	1	0.888889	0.25	0.5
Bacteria	Firmicutes	Clostridia	Clostridiales	Ruminococcaceae		1	0.611111	0.125	0.833333
Bacteria	Firmicutes	Clostridia	Clostridiales	[Mogibacteriaceae]		1	0.444444	0.125	0.333333
Bacteria	Firmicutes	Clostridia	Clostridiales	Lachnospiraceae	[Ruminococcus]	1	0.666667	0.25	0.833333
Bacteria	Firmicutes	Clostridia	Clostridiales	Ruminococcaceae		1	0.166667	0.125	0.5
Bacteria	Firmicutes	Clostridia	Clostridiales	Lachnospiraceae		1	2.27778	2.625	1.66667
Bacteria	Firmicutes	Clostridia	Clostridiales	Ruminococcaceae	Ruminococcus	1	0.222222	0	0.5
Bacteria	Firmicutes	Clostridia	Clostridiales	Christensenellaceae		1	0.111111	0	0.666667
Bacteria	Lentisphaerae	[Lentisphaeria]	Victivallales	Victivallaceae		1	1.16667	0.75	2.33333
Bacteria	Proteobacteria	Alphaproteobacteria	RF32			1	0.166667	0	1.66667
Bacteria	Firmicutes	Clostridia	Clostridiales	Ruminococcaceae	Ruminococcus	1	0.388889	0.125	0.333333
Bacteria	Firmicutes	Clostridia	Clostridiales	Eubacteriaceae	Anaerofustis	1	1.22222	0.375	1.16667
Bacteria	Firmicutes	Clostridia	Clostridiales	Clostridiaceae		1	1.22222	2.75	0.333333
Bacteria	Firmicutes	Clostridia	Clostridiales	Lachnospiraceae		1	3.27778	8.75	22.3333
Bacteria	Firmicutes	Clostridia	Clostridiales	Ruminococcaceae	Oscillospira	1	0.611111	1	0.333333
Bacteria	Firmicutes	Clostridia	Clostridiales	Ruminococcaceae		1	0.388889	0.625	1.33333
Bacteria	Lentisphaerae	[Lentisphaeria]	Victivallales	Victivallaceae		1	4.44444	5.875	5
Bacteria	Firmicutes	Clostridia	Clostridiales	Ruminococcaceae		1	0.111111	0	0.166667
Bacteria	Firmicutes	Clostridia	Clostridiales	Ruminococcaceae		1	0.111111	0	0.166667
Bacteria	Firmicutes	Clostridia	Clostridiales			1	0.111111	0	0.166667
Bacteria	Firmicutes	Clostridia	Clostridiales	Ruminococcaceae		1	0.111111	0	0.166667
Bacteria	Proteobacteria	Alphaproteobacteria	Sphingomonadales	Sphingomonadaceae	Sphingomonas	1	0.111111	0	0.166667
Bacteria	Firmicutes	Clostridia	Clostridiales	Clostridiaceae	Clostridium	1	0.166667	0	0.166667
Bacteria	Actinobacteria	Actinobacteria	Actinomycetales	Micrococcaceae	Nesterenkonia	1	0.277778	0	0.166667
Bacteria	Bacteroidetes	Bacteroidia	Bacteroidales	Bacteroidaceae	Bacteroides	1	1.38889	1.125	2.16667
Bacteria	Tenericutes	Mollicutes	RF39			1	0.333333	0	0.166667
Bacteria	Proteobacteria	Deltaproteobacteria	Desulfovibrionales	Desulfovibrionaceae		1	0.611111	0	0.166667
Bacteria	Actinobacteria	Actinobacteria	Actinomycetales	Micrococcaceae	Kocuria	1	0.277778	0.125	0
Bacteria	Proteobacteria	Gammaproteobacteria	Aeromonadales	Aeromonadaceae		1	0.833333	0.125	0
Bacteria	Firmicutes	Clostridia	Clostridiales	Clostridiaceae	Clostridium	1	0.388889	0.125	0
Bacteria	Firmicutes	Clostridia	Clostridiales	Ruminococcaceae		1	0.333333	0.125	0
Bacteria	Firmicutes	Clostridia	Clostridiales	[Mogibacteriaceae]		1	2.22222	0.625	0.666667
Bacteria	Lentisphaerae	[Lentisphaeria]	Victivallales	Victivallaceae		1	0.555556	0.125	0
Bacteria	Firmicutes	Clostridia	Clostridiales	Eubacteriaceae	Pseudoramibacter_Eubacterium	1	0.111111	1.625	0.666667
Bacteria	Firmicutes	Clostridia	Clostridiales	Ruminococcaceae		1	0.166667	0.125	0
Bacteria	Bacteroidetes	Bacteroidia	Bacteroidales	[Odoribacteraceae]	Odoribacter	1	0.166667	0.125	0
Bacteria	Firmicutes	Clostridia	Clostridiales			1	0.166667	0.125	0
Bacteria	Firmicutes	Clostridia	Clostridiales	Ruminococcaceae		1	5.38889	31.375	5.5
Bacteria	Proteobacteria	Betaproteobacteria	Burkholderiales	Alcaligenaceae		1	0.166667	0.25	0
Bacteria	Firmicutes	Clostridia	Clostridiales	[Mogibacteriaceae]		1	0.166667	0.25	0
Bacteria	Firmicutes	Clostridia	Clostridiales	Ruminococcaceae	Ruminococcus	1	8.44444	41.625	2.66667
Bacteria	Firmicutes	Clostridia	Clostridiales	Ruminococcaceae		1	0.388889	0.125	0.166667
Bacteria	Firmicutes	Clostridia	Clostridiales	Ruminococcaceae	Oscillospira	1	0.166667	0.25	0.5
Bacteria	Firmicutes	Clostridia	Clostridiales			1	0.0555556	0.25	0
Bacteria	Bacteroidetes	Bacteroidia	Bacteroidales	Porphyromonadaceae	Parabacteroides	1	0.166667	5.375	0
Bacteria	Firmicutes	Clostridia	Clostridiales	Lachnospiraceae	Blautia	1	0.0555556	1.25	0
Bacteria	Firmicutes	Clostridia	Clostridiales	Peptococcaceae	Desulfitobacter	1	0.222222	5.375	0
Bacteria	Actinobacteria	Coriobacteriia	Coriobacteriales	Coriobacteriaceae		1	0.222222	4.75	0
Bacteria	Firmicutes	Clostridia	Clostridiales	Dehalobacteriaceae	Dehalobacterium	1	0.333333	0.125	0.166667
Bacteria	Firmicutes	Clostridia	Clostridiales	Christensenellaceae		1	0.0555556	0.125	0
Bacteria	Firmicutes	Clostridia	Clostridiales	Christensenellaceae		1	0.0555556	0.125	0
Bacteria	Proteobacteria	Alphaproteobacteria	Sphingomonadales	Sphingomonadaceae	Novosphingobium	1	0.0555556	0.125	0
Bacteria	Firmicutes	Clostridia	Clostridiales	Ruminococcaceae		1	0.0555556	0.125	0
Bacteria	Firmicutes	Clostridia	Clostridiales	Ruminococcaceae		1	0.0555556	0.125	0
Bacteria	Armatimonadetes	Armatimonadia	Armatimonadales	Armatimonadaceae		1	0.0555556	0.125	0
Bacteria	Firmicutes	Clostridia	Clostridiales	[Mogibacteriaceae]		1	0.5	1.5	0.5
Bacteria	Firmicutes	Clostridia	Clostridiales	Lachnospiraceae		1	1.83333	37.875	27.1667
Bacteria	Firmicutes	Clostridia	Clostridiales	Lachnospiraceae	Epulopiscium	1	0.833333	0.75	0.166667
Bacteria	Firmicutes	Erysipelotrichi	Erysipelotrichales	Erysipelotrichaceae	Holdemania	1	0.333333	0.625	1.16667
Bacteria	Firmicutes	Clostridia	Clostridiales	Ruminococcaceae		1	0.388889	0.875	0.333333
Bacteria	Firmicutes	Clostridia	Clostridiales	Lachnospiraceae	Lachnospira	1	9	25.25	0.5
Bacteria	Firmicutes	Clostridia	Clostridiales	Ruminococcaceae		1	0.555556	0.75	1.16667
Bacteria	Firmicutes	Clostridia	Clostridiales	Ruminococcaceae		1	3.44444	0.125	0.333333
Bacteria	Bacteroidetes	Bacteroidia	Bacteroidales	Bacteroidaceae	Bacteroides	1	0.222222	0.125	0
Bacteria	Bacteroidetes	Bacteroidia	Bacteroidales	Bacteroidaceae	Bacteroides	1	0.111111	0.125	0
Bacteria	Firmicutes	Clostridia	Clostridiales	Ruminococcaceae	Ruminococcus	1	0.111111	0.125	0
Bacteria	Firmicutes	Clostridia	Clostridiales	Ruminococcaceae	Ruminococcus	1	0.277778	0.125	0.166667
Bacteria	Proteobacteria	Deltaproteobacteria	Desulfovibrionales	Desulfovibrionaceae		1	0.111111	0.125	1
Bacteria	Actinobacteria	Actinobacteria	Actinomycetales	Corynebacteriaceae	Corynebacterium	1	0.222222	1	0
Bacteria	Proteobacteria	Gammaproteobacteria	Oceanospirillales	Halomonadaceae	Halomonas	1	0.111111	0	0
Bacteria	Firmicutes	Clostridia	Clostridiales	Ruminococcaceae		1	1	0	0
Bacteria	Firmicutes	Clostridia	Clostridiales	Christensenellaceae		1	0.0555556	0	0
Bacteria	Firmicutes	Clostridia	Clostridiales	Veillonellaceae		1	0.0555556	0	0
Bacteria	Firmicutes	Clostridia	Clostridiales	Ruminococcaceae		1	0.0555556	0	0
Bacteria	Firmicutes	Clostridia	Clostridiales			1	0.222222	0	0
Bacteria	Firmicutes	Clostridia	Clostridiales	Ruminococcaceae		1	0.0555556	0	0
Bacteria	Actinobacteria	Actinobacteria	Actinomycetales	Micrococcaceae		1	0.0555556	0	0
Bacteria	Firmicutes	Bacilli	Lactobacillales	Lactobacillaceae		1	0.666667	0	0
Bacteria	Actinobacteria	Actinobacteria	Actinomycetales	Micrococcaceae	Micrococcus	1	0.0555556	0	0
Bacteria	Firmicutes	Bacilli	Lactobacillales	Aerococcaceae	Aerococcus	1	0.0555556	0	0
Bacteria	Firmicutes	Clostridia	Clostridiales			1	0.0555556	0	0
Bacteria	Actinobacteria	Actinobacteria	Actinomycetales	Micrococcaceae	Nesterenkonia	1	0.0555556	0	0
Bacteria	Firmicutes	Clostridia	Clostridiales	Ruminococcaceae		1	0.0555556	0	0
Bacteria	Actinobacteria	Actinobacteria	Actinomycetales	Actinomycetaceae		1	0.0555556	0	0
Bacteria	Synergistetes	Synergistia	Synergistales	Dethiosulfovibrionaceae		1	0.166667	0	0
Bacteria	Acidobacteria	Acidobacteria	6	iii1	15	1	0.0555556	0	0
Bacteria	Bacteroidetes	Bacteroidia	Bacteroidales	Porphyromonadaceae		1	0.0555556	0	0
Bacteria	Firmicutes	Clostridia	Clostridiales	Ruminococcaceae		1	0.0555556	0	0
Bacteria	Bacteroidetes	Bacteroidia	Bacteroidales			1	0.777778	0	0
Bacteria	Firmicutes	Clostridia	Clostridiales	Ruminococcaceae		1	0.0555556	0	0
Bacteria	Firmicutes	Clostridia	Clostridiales	Ruminococcaceae		1	0.0555556	0	0
Bacteria	Firmicutes	Clostridia	Clostridiales	Ruminococcaceae	Ruminococcus	1	0.0555556	0	0
Bacteria	Proteobacteria	Alphaproteobacteria	Rhizobiales	Brucellaceae	Ochrobactrum	1	0.0555556	0	0
Bacteria	Bacteroidetes	Bacteroidia	Bacteroidales			1	0.222222	0	0
Bacteria	Firmicutes	Clostridia	Clostridiales			1	0.0555556	0	0
Bacteria	Firmicutes	Clostridia	Clostridiales	Ruminococcaceae		1	0.0555556	0	0
Bacteria	Synergistetes	Synergistia	Synergistales	Synergistaceae	vadinCA02	1	0.222222	0	0
Bacteria	Firmicutes	Clostridia	Clostridiales	Veillonellaceae	Acidaminococcus	1	1.5	0	0
Bacteria	Firmicutes	Clostridia	Clostridiales	Ruminococcaceae	Ruminococcus	1	0.0555556	0	0
Bacteria	Firmicutes	Clostridia	Clostridiales	Christensenellaceae		1	0.0555556	0	0
Bacteria	Firmicutes	Clostridia	Clostridiales	Ruminococcaceae		1	0.0555556	0	0
Bacteria	Verrucomicrobia	Opitutae	[Cerasicoccales]	[Cerasicoccaceae]		1	0.0555556	0	0
Bacteria	Firmicutes	Clostridia	Clostridiales	Ruminococcaceae		1	0.0555556	0	0
Bacteria	Firmicutes	Clostridia	Clostridiales	[Mogibacteriaceae]	Anaerovorax	1	0.0555556	0	0
Bacteria	Bacteroidetes	Bacteroidia	Bacteroidales	Rikenellaceae		1	0.111111	0	0
Bacteria	Bacteroidetes	Bacteroidia	Bacteroidales	Rikenellaceae	Rikenella	1	0.111111	0	0
Bacteria	Firmicutes	Bacilli	Bacillales	Paenibacillaceae	Paenibacillus	1	0.0555556	0	0
Bacteria	Firmicutes	Clostridia	Clostridiales	Ruminococcaceae		1	0.0555556	0	0
Bacteria	Bacteroidetes	Bacteroidia	Bacteroidales	Porphyromonadaceae	Parabacteroides	1	0.0555556	0	0
Bacteria	Proteobacteria	Alphaproteobacteria	RF32			1	0.111111	0	0
Bacteria	Bacteroidetes	Bacteroidia	Bacteroidales	[Barnesiellaceae]		1	0.0555556	0	0
Bacteria	Tenericutes	RF3	ML615J	28		1	0.611111	24.75	73.5
Bacteria	Firmicutes	Clostridia	Clostridiales	Eubacteriaceae	Anaerofustis	1	0.111111	0.125	0
Bacteria	Firmicutes	Clostridia	Clostridiales	Ruminococcaceae	Ruminococcus	1	0.0555556	0.125	0.166667
Bacteria	Firmicutes	Clostridia	Clostridiales	Dehalobacteriaceae	Dehalobacterium	1	0.0555556	0.125	0.166667
Bacteria	Firmicutes	Clostridia	Clostridiales	Christensenellaceae		1	0.111111	0.125	0
Bacteria	Firmicutes	Clostridia	Clostridiales	Ruminococcaceae		1	0.0555556	0.125	0.166667
Bacteria	Proteobacteria	Alphaproteobacteria	Rhizobiales	Rhizobiaceae	Agrobacterium	1	0.111111	0.125	0
Bacteria	Tenericutes	Mollicutes	Mycoplasmatales	Mycoplasmataceae	Mycoplasma	1	0.0555556	0.125	0.166667
Bacteria	Firmicutes	Clostridia	Clostridiales	Lachnospiraceae	Lachnospira	1	0.277778	0.25	0
Bacteria	Proteobacteria	Gammaproteobacteria	Pseudomonadales	Pseudomonadaceae	Pseudomonas	1	0.222222	0.125	0
Bacteria	Bacteroidetes	Bacteroidia	Bacteroidales	S24	7	1	2.61111	16.625	0.666667
Bacteria	Firmicutes	Clostridia	Clostridiales	Ruminococcaceae		1	0.222222	0.125	0.166667
Bacteria	Firmicutes	Clostridia	Clostridiales	Lachnospiraceae		1	3.27778	5.125	5
Bacteria	Bacteroidetes	Bacteroidia	Bacteroidales	Bacteroidaceae	Bacteroides	1	20.9444	27.375	12.8333
Bacteria	Firmicutes	Clostridia	Clostridiales			1	0.222222	0.25	0.666667
Bacteria	Bacteroidetes	Bacteroidia	Bacteroidales	Porphyromonadaceae	Parabacteroides	1	0.5	0.125	0.5
Bacteria	Firmicutes	Clostridia	Clostridiales	Ruminococcaceae		1	0.666667	1.125	0.833333
Bacteria	Bacteroidetes	Bacteroidia	Bacteroidales	Rikenellaceae		1	0.555556	1	0.333333
Bacteria	Proteobacteria	Alphaproteobacteria	RF32			1	0.777778	0.75	2.66667
Bacteria	Firmicutes	Clostridia	Clostridiales	Ruminococcaceae		1	2.11111	1.75	2.66667
Bacteria	Firmicutes	Clostridia	Clostridiales	Lachnospiraceae		1	13.8889	7.25	8.66667
Bacteria	Firmicutes	Clostridia	Clostridiales	Lachnospiraceae		1	1.05556	0.75	0.833333
Bacteria	Tenericutes	Mollicutes	Anaeroplasmatales	Anaeroplasmataceae		1	5.44444	142.75	6.66667
Bacteria	Firmicutes	Clostridia	Clostridiales	Ruminococcaceae		1	8.11111	8.375	8
Bacteria	Firmicutes	Clostridia	Clostridiales	Ruminococcaceae		1	0.166667	0.125	0.333333
Bacteria	Firmicutes	Clostridia	Clostridiales			1	0.5	0.125	0.166667
Bacteria	Bacteroidetes	Bacteroidia	Bacteroidales	Bacteroidaceae	Bacteroides	1	69.8889	98.125	65.3333
Bacteria	Firmicutes	Clostridia	Clostridiales	Ruminococcaceae		1	0.111111	0.125	0.166667
Bacteria	Firmicutes	Clostridia	Clostridiales	Ruminococcaceae	Oscillospira	1	0.111111	0.125	0.166667
Bacteria	Firmicutes	Clostridia	Clostridiales	Christensenellaceae		1	0.222222	0.125	0.166667
Bacteria	Proteobacteria	Gammaproteobacteria	Pseudomonadales	Moraxellaceae	Acinetobacter	1	0.166667	0.125	0.166667
Bacteria	Firmicutes	Bacilli	Bacillales	Staphylococcaceae	Salinicoccus	1	0.222222	0.625	0.166667
Bacteria	Firmicutes	Clostridia	Clostridiales	[Mogibacteriaceae]	Anaerovorax	1	0.277778	0.5	0.333333
Bacteria	Cyanobacteria	4C0d	2	YS2		1	3.94444	22.875	8.16667
Bacteria	Bacteroidetes	Bacteroidia	Bacteroidales	Porphyromonadaceae	Parabacteroides	1	0.5	1.125	0.833333
Bacteria	Firmicutes	Clostridia	Clostridiales			1	4.38889	9.875	1.16667
Bacteria	Firmicutes	Clostridia	Clostridiales			1	0.888889	1	0.5
